# Supplementary material for: 2-(7,8-Diphenyl-1H-imidazo[4,5-f]quinoxalin-2-yl)phenol methanol disolvate
Source: Acta Crystallogr Sect E Struct Rep Online. 2008 Aug 13;64(Pt 9):o1741–2. doi: 10.1107/S1600536808025269 (PMC2960492; doi:10.1107/S1600536808025269)
Supplement: Supplementary file 2 [file e-64-o1741-Isup2.hkl]

# 
# h,k,l, Fc-squared, Fo-squared, sigma(Fo-squared) and status flag 
# 
data_I
_shelx_title ' cosm in P-1  (100K)' 
_shelx_refln_list_code          4 
_shelx_F_calc_maximum      199.48 
_exptl_crystal_F_000       504.00 
_reflns_d_resolution_high  0.7052 
 
loop_ 
 _symmetry_equiv_pos_as_xyz 
 'x, y, z' 
 '-x, -y, -z' 
 
_cell_length_a    10.5120 
_cell_length_b    11.4574 
_cell_length_c    11.9983 
_cell_angle_alpha 116.325 
_cell_angle_beta  107.465 
_cell_angle_gamma  95.147 
 
_shelx_F_squared_multiplier     1.000 
 
loop_ 
 _refln_index_h 
 _refln_index_k 
 _refln_index_l 
 _refln_F_squared_calc 
 _refln_F_squared_meas 
 _refln_F_squared_sigma 
 _refln_observed_status 
   1   0   0      169.40      166.73      3.02 o 
   2   0   0       43.26       56.31      3.49 o 
   3   0   0      104.70      133.07      4.36 o 
   4   0   0        0.96       29.03      3.47 o 
   5   0   0        7.31       11.86      1.67 o 
   6   0   0      620.20      669.68     13.48 o 
   7   0   0      251.31      229.86      6.61 o 
   8   0   0        1.47        5.65      1.99 o 
   9   0   0      344.52      303.27      8.79 o 
  10   0   0        0.63        4.32      2.41 o 
  11   0   0       35.19       31.28      4.14 o 
  12   0   0        2.20        1.81      2.83 o 
  13   0   0        5.50        8.99      3.67 o 
 -13   1   0        1.22        4.56      3.35 o 
 -12   1   0       21.66       18.61      5.26 o 
 -11   1   0        9.11        3.37      2.43 o 
 -10   1   0       26.08       21.71      3.63 o 
  -9   1   0      139.51      133.53      5.92 o 
  -8   1   0      302.59      295.68     11.83 o 
  -7   1   0        0.05       -1.13      1.13 o 
  -6   1   0        0.09        3.01      1.34 o 
  -5   1   0      939.50      920.17     13.75 o 
  -4   1   0      165.82      191.12      5.94 o 
  -3   1   0        5.09        6.16      0.93 o 
  -2   1   0     3250.91     3560.56     55.90 o 
  -1   1   0      974.31     1075.94     25.17 o 
   0   1   0     3039.87     3277.79     71.77 o 
   1   1   0      729.70      751.52     13.19 o 
   2   1   0      135.48      136.42      4.57 o 
   3   1   0     2187.98     1891.96     23.19 o 
   4   1   0      348.62      331.65      6.64 o 
   5   1   0     1989.17     2160.16     24.85 o 
   6   1   0      891.45      871.31     14.42 o 
   7   1   0        0.80        2.37      1.50 o 
   8   1   0       86.17       98.13      5.08 o 
   9   1   0       82.90       88.44      5.31 o 
  10   1   0      185.39      171.16      7.25 o 
  11   1   0      150.82      115.72      6.83 o 
  12   1   0       78.63       84.46      6.48 o 
  13   1   0       27.22       37.84      6.00 o 
 -14   2   0        0.04        6.97      5.01 o 
 -13   2   0       29.63       19.21      4.75 o 
 -12   2   0       12.82       10.14      3.30 o 
 -11   2   0       11.20       13.87      3.16 o 
 -10   2   0        3.90        3.72      2.06 o 
  -9   2   0      174.00      158.72     12.06 o 
  -8   2   0       76.67       61.22      4.81 o 
  -7   2   0        8.50        5.32      1.66 o 
  -6   2   0       13.50       12.52      1.87 o 
  -5   2   0       39.46       56.36      2.71 o 
  -4   2   0       14.56       14.35      2.12 o 
  -3   2   0      107.23       87.46      2.57 o 
  -2   2   0     5690.47     6057.58     74.97 o 
  -1   2   0       55.12       33.10      2.77 o 
   0   2   0     3570.48     4007.29     62.32 o 
   1   2   0     1341.46     1647.11     27.67 o 
   2   2   0       20.17       12.53      1.59 o 
   3   2   0     2229.34     2201.58     23.72 o 
   4   2   0      300.36      331.98      5.85 o 
   5   2   0      126.17      130.34      6.30 o 
   6   2   0       85.32      105.57      4.17 o 
   7   2   0      139.70      126.00      5.34 o 
   8   2   0        0.84        3.32      1.87 o 
   9   2   0       23.76       23.13      3.38 o 
  10   2   0       23.66       28.49      5.04 o 
  11   2   0       41.86       34.42      4.56 o 
  12   2   0       13.47       11.45      4.31 o 
  13   2   0       34.45       38.95      6.40 o 
 -14   3   0       11.78       16.60      6.10 o 
 -13   3   0        0.81        8.28      3.85 o 
 -12   3   0        2.82        6.71      3.34 o 
 -11   3   0       15.74       17.17      4.63 o 
 -10   3   0       93.82       87.68      8.48 o 
  -9   3   0      104.19       98.11      5.84 o 
  -8   3   0       22.58       23.85      2.95 o 
  -7   3   0        4.61        8.25      1.83 o 
  -6   3   0       83.09       88.78      3.67 o 
  -5   3   0       21.36       50.35      2.18 o 
  -4   3   0      788.00      942.60     13.05 o 
  -3   3   0      132.52      179.18      3.40 o 
  -2   3   0     1630.60     1628.63     17.11 o 
  -1   3   0     6358.86     6549.75     82.28 o 
   0   3   0     1515.67     1369.73     19.13 o 
   1   3   0     1518.73     1505.68     27.67 o 
   2   3   0       23.10       16.81      1.33 o 
   3   3   0       37.57       59.16      2.40 o 
   4   3   0      163.33      117.49      7.20 o 
   5   3   0      892.25      857.04     16.29 o 
   6   3   0      128.22      139.91      4.36 o 
   7   3   0        4.42        3.05      1.83 o 
   8   3   0        8.48        4.39      2.10 o 
   9   3   0       55.12       53.39      5.98 o 
  10   3   0        5.64        1.19      3.25 o 
  11   3   0        0.54        1.95      2.91 o 
  12   3   0       23.67       24.80      4.60 o 
 -14   4   0        1.40        5.85      4.76 o 
 -13   4   0       16.16       22.45      4.68 o 
 -12   4   0      126.99      137.62      8.34 o 
 -11   4   0       13.88       13.69      3.42 o 
 -10   4   0      129.49      128.88      7.07 o 
  -9   4   0      218.83      202.73      7.84 o 
  -8   4   0      220.51      201.71      6.30 o 
  -7   4   0       10.52        7.47      1.31 o 
  -6   4   0       74.63       75.31      2.71 o 
  -5   4   0       91.54       69.92      2.65 o 
  -4   4   0        5.92       18.51      1.46 o 
  -3   4   0      597.88      605.66      7.93 o 
  -2   4   0      185.80      199.29      3.57 o 
  -1   4   0      209.63      229.75      3.86 o 
   0   4   0       31.47       22.79      1.36 o 
   1   4   0       76.39       81.37      2.43 o 
   2   4   0      117.94       90.68      2.83 o 
   3   4   0      104.35       74.88      2.54 o 
   4   4   0       27.72       50.41      5.75 o 
   5   4   0        0.01        1.58      1.33 o 
   6   4   0      659.74      685.80     11.39 o 
   7   4   0       59.32       57.38      5.64 o 
   8   4   0        0.84       -0.68      1.92 o 
   9   4   0       39.21       39.30      4.44 o 
  10   4   0       24.50       38.11      5.48 o 
  11   4   0       21.03       15.35      4.00 o 
  12   4   0        2.10        3.34      4.12 o 
 -14   5   0       54.93       83.11     14.31 o 
 -13   5   0        6.67        8.04      3.86 o 
 -12   5   0       75.14       85.72      6.13 o 
 -11   5   0       69.97       70.70      5.72 o 
 -10   5   0       29.68       25.47      4.44 o 
  -9   5   0       17.55        7.81      2.04 o 
  -8   5   0        3.25        4.07      1.79 o 
  -7   5   0      275.52      293.51      6.16 o 
  -6   5   0       11.33        5.86      1.40 o 
  -5   5   0       62.26       88.19      2.99 o 
  -4   5   0     2304.41     2368.45     28.76 o 
  -3   5   0      271.79      315.53      5.18 o 
  -2   5   0       13.16        9.34      1.50 o 
  -1   5   0       32.41       49.66      1.99 o 
   0   5   0      488.52      443.84      6.62 o 
   1   5   0       80.20       75.16      2.85 o 
   2   5   0       45.76       41.34      2.21 o 
   3   5   0       60.25       67.77      2.64 o 
   4   5   0      383.78      326.48      6.07 o 
   5   5   0      177.55      168.67      4.53 o 
   6   5   0       27.07       20.39      2.37 o 
   7   5   0       86.37       92.68      7.08 o 
   8   5   0        8.36        9.83      3.47 o 
   9   5   0       27.04       27.27      4.17 o 
  10   5   0        7.35        2.01      3.01 o 
  11   5   0       11.33        8.07      3.70 o 
 -13   6   0       40.90       80.15      9.50 o 
 -12   6   0       95.18      118.94     10.21 o 
 -11   6   0        5.67        9.11      4.13 o 
 -10   6   0      128.97      113.90      8.80 o 
  -9   6   0        3.10        2.96      1.83 o 
  -8   6   0      817.12      689.29     15.86 o 
  -7   6   0      525.11      517.97      8.91 o 
  -6   6   0        6.97        7.37      1.59 o 
  -5   6   0      414.85      423.13      7.12 o 
  -4   6   0      106.66       99.41      3.00 o 
  -3   6   0      640.30      708.19     10.73 o 
  -2   6   0      635.30      684.85     11.06 o 
  -1   6   0       41.12       38.11      2.29 o 
   0   6   0       49.90       40.32      2.13 o 
   1   6   0      230.13      266.06      5.33 o 
   2   6   0        5.93        2.37      1.26 o 
   3   6   0        0.83        1.24      1.06 o 
   4   6   0       15.33       25.36      2.21 o 
   5   6   0      410.34      400.02      7.49 o 
   6   6   0       99.69      107.89      4.50 o 
   7   6   0       48.89       51.32      5.48 o 
   8   6   0      368.72      348.26     14.47 o 
   9   6   0        4.82        4.24      3.59 o 
  10   6   0        9.47       13.05      3.93 o 
 -13   7   0       43.16       71.12     11.99 o 
 -12   7   0        0.23        1.95      3.91 o 
 -11   7   0        1.68        1.31      3.66 o 
 -10   7   0       12.66        4.80      2.67 o 
  -9   7   0       36.05       33.73      6.51 o 
  -8   7   0       65.47       68.32      5.28 o 
  -7   7   0     1308.18     1250.39     19.14 o 
  -6   7   0      210.29      181.08      5.75 o 
  -5   7   0      300.54      295.39      7.19 o 
  -4   7   0       76.03       73.69      3.67 o 
  -3   7   0       23.75       21.16      2.59 o 
  -2   7   0      135.92      170.27      4.04 o 
  -1   7   0       36.56       56.48      3.22 o 
   0   7   0      256.05      272.00      6.80 o 
   1   7   0      487.01      514.79      8.48 o 
   2   7   0       96.22      103.21      3.45 o 
   3   7   0        0.13        0.23      1.10 o 
   4   7   0      260.92      273.24      7.46 o 
   5   7   0       88.50       83.32      5.12 o 
   6   7   0       31.48       35.55      3.83 o 
   7   7   0       76.44       62.17      9.49 o 
   8   7   0      199.60      185.15     11.29 o 
   9   7   0        0.47       -0.26      3.11 o 
  10   7   0       81.97      100.39      8.86 o 
 -13   8   0       29.19       32.88     10.52 o 
 -12   8   0        2.39        2.28      4.04 o 
 -11   8   0       30.61       21.80      5.28 o 
 -10   8   0       13.40       13.72      5.34 o 
  -9   8   0        0.03        3.40      2.27 o 
  -8   8   0       42.28       33.48      3.42 o 
  -7   8   0      400.03      385.11      9.21 o 
  -6   8   0      104.75       97.83      5.43 o 
  -5   8   0       44.04       34.02      3.11 o 
  -4   8   0       73.89       72.63      3.91 o 
  -3   8   0      372.46      368.29      8.16 o 
  -2   8   0      521.52      525.27     10.03 o 
  -1   8   0       45.81       46.00      3.75 o 
   0   8   0       56.17       54.21      2.89 o 
   1   8   0       86.09       81.16      3.22 o 
   2   8   0       68.18       73.09      3.22 o 
   3   8   0        8.33        6.32      1.95 o 
   4   8   0      119.48      111.54      8.13 o 
   5   8   0       31.78       34.64      3.90 o 
   6   8   0       19.12       19.40      3.46 o 
   7   8   0       35.12       35.93      5.48 o 
   8   8   0      124.99      131.67      9.00 o 
   9   8   0        2.08        8.01      4.65 o 
 -13   9   0        0.00        4.60      7.03 o 
 -12   9   0       75.99       83.23      9.75 o 
 -11   9   0        8.68        7.59      3.47 o 
 -10   9   0        1.64        0.95      2.57 o 
  -9   9   0       28.59       26.84      4.23 o 
  -8   9   0        4.05        4.49      2.15 o 
  -7   9   0      103.89       83.86      4.83 o 
  -6   9   0        0.95       -0.13      1.59 o 
  -5   9   0        7.61        5.47      2.00 o 
  -4   9   0      325.83      307.81      7.87 o 
  -3   9   0      103.54      103.13      5.56 o 
  -2   9   0        4.89        5.79      1.98 o 
  -1   9   0        0.08       -0.82      1.47 o 
   0   9   0      128.70      143.48      5.32 o 
   1   9   0      165.70      160.35      5.73 o 
   2   9   0        6.68       10.28      2.52 o 
   3   9   0        9.58        9.57      2.34 o 
   4   9   0       17.98       22.82      3.42 o 
   5   9   0        0.39       -0.20      2.36 o 
   6   9   0       29.58       24.65      3.85 o 
   7   9   0        3.97        4.63      3.98 o 
   8   9   0        0.55       -2.82      4.46 o 
 -12  10   0       33.85       35.70     10.95 o 
 -11  10   0        2.27        0.99      3.20 o 
 -10  10   0        1.84        1.78      2.90 o 
  -9  10   0       71.13       70.70      6.69 o 
  -8  10   0       23.64       13.65      2.94 o 
  -7  10   0       65.15       61.15      4.53 o 
  -6  10   0        1.12        2.62      2.02 o 
  -5  10   0       57.95       50.47      3.95 o 
  -4  10   0      244.55      234.74      7.17 o 
  -3  10   0       85.22       82.78      8.80 o 
  -2  10   0      162.22      140.40      6.72 o 
  -1  10   0       21.02       15.84      5.23 o 
   0  10   0       51.61       44.31      6.26 o 
   1  10   0      106.13       88.92      7.89 o 
   2  10   0       76.50       76.68      7.73 o 
   3  10   0        1.30        5.14      3.92 o 
   4  10   0       11.20        9.50      6.92 o 
   5  10   0        1.42        3.77      4.26 o 
   6  10   0        0.60        6.84      4.60 o 
   7  10   0       24.17       31.05     10.27 o 
 -11  11   0       34.75       49.92     10.90 o 
 -10  11   0        4.12        6.10      3.93 o 
  -9  11   0        0.38       -2.85      3.39 o 
  -8  11   0       11.58       12.62      3.45 o 
  -7  11   0       27.24       40.22      7.01 o 
  -6  11   0       24.41       27.25      4.36 o 
  -5  11   0       47.93       45.88      8.81 o 
  -4  11   0       45.37       51.07      5.11 o 
  -3  11   0        0.14        0.88      2.39 o 
  -2  11   0       11.71        9.55      2.91 o 
  -1  11   0      104.13       97.50     14.38 o 
   0  11   0        2.79        5.69      3.60 o 
   1  11   0       48.60       53.58      7.16 o 
   2  11   0        0.90       -2.98      5.39 o 
   3  11   0        5.53       12.40      6.90 o 
   4  11   0        0.00        2.71      3.93 o 
   5  11   0       24.55       39.12      7.44 o 
 -10  12   0        0.02       -2.17      4.05 o 
  -9  12   0        0.16        2.59      3.79 o 
  -8  12   0       21.09       23.99      6.79 o 
  -7  12   0        6.50        7.99      3.21 o 
  -6  12   0        0.41        2.38      2.71 o 
  -5  12   0       27.92       31.06      4.60 o 
  -4  12   0       10.96       17.78      3.68 o 
  -3  12   0      230.61      266.96     17.25 o 
  -2  12   0      200.33      216.83     16.08 o 
  -1  12   0       66.82       68.35     14.27 o 
   0  12   0       23.34       19.03      7.52 o 
   1  12   0       59.17       64.57      8.31 o 
   2  12   0        0.12        5.92      4.67 o 
   3  12   0       51.06       67.14      8.92 o 
   4  12   0       17.11       23.44      9.95 o 
  -9  13   0       10.21       16.36      7.92 o 
  -8  13   0       87.39      105.92     10.38 o 
  -7  13   0        1.69        3.30      3.22 o 
  -6  13   0       18.86       32.76      5.15 o 
  -5  13   0        1.55        1.24      3.79 o 
  -4  13   0        3.69        3.88      4.52 o 
  -3  13   0        0.68        5.89      6.18 o 
  -2  13   0        2.20        3.12      4.50 o 
  -1  13   0       16.46       13.95      5.32 o 
   0  13   0       56.92       48.27     22.66 o 
   1  13   0      158.32      196.17     13.54 o 
   2  13   0       32.99       61.37      8.98 o 
  -7  14   0       19.19       22.41      8.90 o 
  -6  14   0        2.51       14.87      7.62 o 
  -5  14   0        0.23        6.22      5.35 o 
  -4  14   0        1.74        5.23      4.95 o 
  -3  14   0       99.70      112.69     19.55 o 
  -2  14   0       99.67      109.92     20.98 o 
  -1  14   0       16.60       18.27      8.18 o 
   0  14   0        2.93       16.66      7.97 o 
  -1 -14   1       98.53      119.31     16.10 o 
   0 -14   1       68.86       75.22     20.30 o 
   1 -14   1       38.21       51.19      8.36 o 
   2 -14   1        1.93        7.37      4.82 o 
   3 -14   1        2.12        2.01      4.79 o 
   4 -14   1        6.02        9.33      5.28 o 
   5 -14   1        1.39        4.87      3.46 o 
   6 -14   1        4.04        6.99      5.32 o 
   7 -14   1       27.58       29.56      8.60 o 
   8 -14   1        2.87        4.72      4.53 o 
  -3 -13   1       25.13       27.82      9.20 o 
  -2 -13   1      364.32      376.16     17.48 o 
  -1 -13   1        0.87       -3.66      4.17 o 
   0 -13   1       95.80      102.26     18.30 o 
   1 -13   1       70.94       69.37      8.57 o 
   2 -13   1       30.72       27.63      6.06 o 
   3 -13   1       92.84       89.13      6.86 o 
   4 -13   1      177.19      162.30     14.50 o 
   5 -13   1        6.40        6.08      3.26 o 
   6 -13   1        2.38        7.69      6.07 o 
   7 -13   1       48.53       50.78      5.87 o 
   8 -13   1       24.10       22.19      4.53 o 
   9 -13   1       49.58       54.35     11.08 o 
  -5 -12   1       25.13       31.86      9.03 o 
  -4 -12   1        0.01       -3.92      5.62 o 
  -3 -12   1       20.00       20.07      9.84 o 
  -2 -12   1       14.67       12.42      5.22 o 
  -1 -12   1        1.39        9.86      4.60 o 
   0 -12   1       26.32       19.97      5.21 o 
   1 -12   1       31.52       30.78     10.88 o 
   2 -12   1      159.73      167.29      8.19 o 
   3 -12   1      581.62      582.54     15.30 o 
   4 -12   1        9.71        8.64      4.86 o 
   5 -12   1        9.62        7.65      3.04 o 
   6 -12   1        3.22        3.73      2.65 o 
   7 -12   1        1.70        4.70      3.01 o 
   8 -12   1       50.58       51.58      5.68 o 
   9 -12   1       31.28       31.11      6.33 o 
  10 -12   1        0.25       -0.38      3.96 o 
  -6 -11   1       10.55       12.57      8.90 o 
  -5 -11   1       47.19       39.92      7.20 o 
  -4 -11   1        7.09       18.51      5.15 o 
  -3 -11   1       18.51       10.86      4.49 o 
  -2 -11   1        5.05        4.09      3.67 o 
  -1 -11   1        7.36       14.43      4.54 o 
   0 -11   1       35.92       33.32      4.50 o 
   1 -11   1        0.01       -2.02      2.02 o 
   2 -11   1      267.07      260.23     13.66 o 
   3 -11   1        0.00        1.67      2.05 o 
   4 -11   1      108.65       88.69      8.12 o 
   5 -11   1        9.45        9.34      2.96 o 
   6 -11   1        4.53        8.03      2.82 o 
   7 -11   1        1.11        0.53      2.22 o 
   8 -11   1        0.11        1.39      2.57 o 
   9 -11   1        1.82        0.59      3.13 o 
  10 -11   1        0.02        3.98      3.88 o 
  11 -11   1       39.55       23.60      8.22 o 
  -8 -10   1        7.02        3.07      7.11 o 
  -7 -10   1       74.23       59.79      8.69 o 
  -6 -10   1      264.86      306.43     15.46 o 
  -5 -10   1       79.74       98.29      8.86 o 
  -4 -10   1        6.50       -1.41      3.42 o 
  -3 -10   1       34.73       19.90      9.61 o 
  -2 -10   1       45.83       51.20      4.69 o 
  -1 -10   1       27.20       36.04      6.45 o 
   0 -10   1       33.83       32.20      3.85 o 
   1 -10   1        0.00        0.12      2.07 o 
   2 -10   1        1.39        0.81      2.08 o 
   3 -10   1      671.73      631.02     14.65 o 
   4 -10   1        1.83        1.46      2.07 o 
   5 -10   1       10.99        9.38      2.79 o 
   6 -10   1        3.05        1.27      2.11 o 
   7 -10   1       11.18       12.62      4.85 o 
   8 -10   1       54.36       56.41     10.09 o 
   9 -10   1        5.95       10.68      3.54 o 
  10 -10   1       30.42       27.17      4.72 o 
  11 -10   1        2.79        9.26      3.94 o 
  12 -10   1       44.36       41.91      9.84 o 
  -9  -9   1        4.45        4.69      7.41 o 
  -8  -9   1       16.20       15.05      3.97 o 
  -7  -9   1        0.07        1.01      3.43 o 
  -6  -9   1        0.64        0.08      2.41 o 
  -5  -9   1       70.85       74.09      5.88 o 
  -4  -9   1        5.06        7.16      3.17 o 
  -3  -9   1       18.04       14.42      2.98 o 
  -2  -9   1       16.34        9.78      2.25 o 
  -1  -9   1       98.42       88.99      4.36 o 
   0  -9   1        9.75        3.63      3.23 o 
   1  -9   1       11.71       10.37      2.09 o 
   2  -9   1        9.71        7.93      2.06 o 
   3  -9   1      439.77      431.06      9.22 o 
   4  -9   1       61.01       56.07      3.72 o 
   5  -9   1       30.80       31.81      3.14 o 
   6  -9   1        2.20        1.48      1.77 o 
   7  -9   1        1.21        2.71      1.89 o 
   8  -9   1        9.42        3.86      1.93 o 
   9  -9   1       10.48       13.59      3.31 o 
  10  -9   1       35.57       29.89      6.13 o 
  11  -9   1        0.83        0.31      5.18 o 
  12  -9   1        3.40       11.61      8.92 o 
 -10  -8   1       20.96       24.79     10.35 o 
  -9  -8   1       38.98       47.72      5.53 o 
  -8  -8   1        3.89        8.94      3.38 o 
  -7  -8   1        4.73        4.12      3.12 o 
  -6  -8   1        0.59        3.74      2.41 o 
  -5  -8   1        0.49        0.19      1.65 o 
  -4  -8   1       73.60       69.33      4.10 o 
  -3  -8   1        5.94        5.77      1.84 o 
  -2  -8   1      334.22      319.05      6.79 o 
  -1  -8   1       21.58       27.70      2.26 o 
   0  -8   1       16.41       16.65      1.85 o 
   1  -8   1      201.54      194.87      5.49 o 
   2  -8   1       23.92       27.30      5.40 o 
   3  -8   1       59.56       52.79      4.05 o 
   4  -8   1        3.41        2.47      1.57 o 
   5  -8   1       64.01       60.28      4.40 o 
   6  -8   1       68.24       53.55      3.65 o 
   7  -8   1       30.25       40.04      4.21 o 
   8  -8   1      151.94      114.85      6.62 o 
   9  -8   1       18.91       21.41      3.65 o 
  10  -8   1        4.57        4.34      2.56 o 
  11  -8   1        5.81        1.04      2.67 o 
  12  -8   1      103.71      139.98     13.78 o 
  13  -8   1        6.12       22.19      8.95 o 
 -10  -7   1        4.17        5.29      3.55 o 
  -9  -7   1      325.79      375.64     11.61 o 
  -8  -7   1        0.51        0.29      2.85 o 
  -7  -7   1        3.14        6.54      2.46 o 
  -6  -7   1        9.91        7.47      2.01 o 
  -5  -7   1      136.25      121.82      4.88 o 
  -4  -7   1      190.29      186.87      5.26 o 
  -3  -7   1      280.94      304.68      6.54 o 
  -2  -7   1      236.27      225.56      4.78 o 
  -1  -7   1      302.95      322.54      5.55 o 
   0  -7   1      821.58      892.48     10.60 o 
   1  -7   1        0.03       -0.05      0.90 o 
   2  -7   1     1300.16     1285.53     17.92 o 
   3  -7   1      222.14      219.84      5.63 o 
   4  -7   1      277.96      245.08      8.29 o 
   5  -7   1        2.69        3.04      1.53 o 
   6  -7   1      207.40      185.07      5.73 o 
   7  -7   1      103.63      107.80      4.83 o 
   8  -7   1      130.62      131.20      7.79 o 
   9  -7   1       94.58      111.01     11.36 o 
  10  -7   1       76.89      101.30      7.04 o 
  11  -7   1        0.86        1.50      3.51 o 
  12  -7   1       60.70       53.27      7.90 o 
  13  -7   1        7.57        6.05      6.94 o 
 -11  -6   1       17.90       20.56      5.16 o 
 -10  -6   1      106.60      108.16      7.17 o 
  -9  -6   1      302.47      299.16     10.07 o 
  -8  -6   1        1.93        0.50      1.89 o 
  -7  -6   1      486.97      469.17     11.06 o 
  -6  -6   1       66.47       58.28      3.51 o 
  -5  -6   1        6.24       11.10      1.99 o 
  -4  -6   1      158.01      158.69      4.61 o 
  -3  -6   1      631.68      600.35      9.36 o 
  -2  -6   1        0.08       -0.04      0.88 o 
  -1  -6   1      226.97      246.62      4.44 o 
   0  -6   1       38.45       47.73      1.85 o 
   1  -6   1      191.27      152.97      2.86 o 
   2  -6   1      300.72      290.64      8.52 o 
   3  -6   1      237.15      321.30      7.22 o 
   4  -6   1      385.48      344.12      5.73 o 
   5  -6   1       73.00       72.38      2.86 o 
   6  -6   1      483.44      405.79      7.28 o 
   7  -6   1        0.00        0.71      1.26 o 
   8  -6   1     1149.31     1023.95     21.98 o 
   9  -6   1      115.46      101.97      5.23 o 
  10  -6   1        1.57       -0.31      2.12 o 
  11  -6   1       88.57       97.01      8.97 o 
  12  -6   1        2.55        3.23      3.98 o 
  13  -6   1        2.04       -1.22      6.16 o 
 -12  -5   1       21.54       36.79      6.09 o 
 -11  -5   1        7.80        3.77      3.37 o 
 -10  -5   1       25.66       24.81      4.21 o 
  -9  -5   1        5.33        1.24      2.41 o 
  -8  -5   1        8.77        5.08      2.87 o 
  -7  -5   1        1.28        1.35      1.95 o 
  -6  -5   1      406.70      391.09      8.96 o 
  -5  -5   1       15.20       13.54      1.85 o 
  -4  -5   1      320.32      285.42      6.25 o 
  -3  -5   1      177.17      162.57      3.76 o 
  -2  -5   1      253.05      272.60      4.70 o 
  -1  -5   1       66.81      105.51      2.79 o 
   0  -5   1       43.96       40.89      2.32 o 
   1  -5   1      161.08      143.42      3.70 o 
   2  -5   1      572.91      573.27     10.94 o 
   3  -5   1      678.73      799.07     11.66 o 
   4  -5   1      109.88      133.26      3.30 o 
   5  -5   1      101.96      100.79      3.14 o 
   6  -5   1      205.41      217.37      4.98 o 
   7  -5   1      166.42      148.38      4.33 o 
   8  -5   1     1072.83     1063.19     15.71 o 
   9  -5   1      262.70      257.74      7.04 o 
  10  -5   1       69.20       67.68      4.92 o 
  11  -5   1       60.57       64.93      5.20 o 
  12  -5   1       17.72       19.42      4.37 o 
  13  -5   1        3.42        0.14      3.33 o 
 -12  -4   1        2.51        4.44      3.35 o 
 -11  -4   1       21.58       33.16      4.66 o 
 -10  -4   1        0.30        1.48      2.52 o 
  -9  -4   1        3.58        3.19      2.29 o 
  -8  -4   1       47.11       38.97      3.93 o 
  -7  -4   1      219.22      187.69      6.60 o 
  -6  -4   1        0.74        0.68      1.43 o 
  -5  -4   1      253.30      216.21      5.76 o 
  -4  -4   1       32.25       39.02      3.72 o 
  -3  -4   1      586.57      674.47      8.52 o 
  -2  -4   1       63.15       64.19      2.96 o 
  -1  -4   1     1613.80     1555.66     15.44 o 
   0  -4   1      842.14      888.27     10.21 o 
   1  -4   1        0.01        2.04      1.67 o 
   2  -4   1     1608.82     1473.20     18.08 o 
   3  -4   1     3248.29     3262.87     33.11 o 
   4  -4   1       11.95       13.20      1.30 o 
   5  -4   1      255.30      312.56      5.25 o 
   6  -4   1       31.69       41.94      2.41 o 
   7  -4   1        1.20        3.07      1.37 o 
   8  -4   1       23.62       29.19      2.72 o 
   9  -4   1      133.27      131.06      7.29 o 
  10  -4   1        0.12       -0.74      2.14 o 
  11  -4   1        2.97        6.54      2.93 o 
  12  -4   1       28.21       36.80      5.22 o 
  13  -4   1      106.96      142.42      9.33 o 
 -13  -3   1        3.00        2.29      4.05 o 
 -12  -3   1       16.05       15.03      3.80 o 
 -11  -3   1        0.00        2.04      2.61 o 
 -10  -3   1        1.54        4.28      2.59 o 
  -9  -3   1        0.47        2.10      2.14 o 
  -8  -3   1       11.94        6.82      2.15 o 
  -7  -3   1       14.47       17.22      3.02 o 
  -6  -3   1        5.12        3.47      1.24 o 
  -5  -3   1      590.65      656.44     10.82 o 
  -4  -3   1       59.11       70.71      4.94 o 
  -3  -3   1        0.10        7.70      2.01 o 
  -2  -3   1      202.50      229.18      3.77 o 
  -1  -3   1     1519.03     1482.84     17.60 o 
   0  -3   1        3.16        7.27      0.86 o 
   1  -3   1       53.91       97.50      3.44 o 
   2  -3   1      333.58      256.94      4.54 o 
   3  -3   1      877.49      866.58     10.34 o 
   4  -3   1      381.85      466.04      6.28 o 
   5  -3   1       79.32      128.33      3.10 o 
   6  -3   1      141.93      152.64      3.62 o 
   7  -3   1      150.15      135.04      4.36 o 
   8  -3   1      106.43       98.31      5.28 o 
   9  -3   1       64.61       53.26      5.66 o 
  10  -3   1        8.80        8.11      2.54 o 
  11  -3   1        0.15        0.94      2.35 o 
  12  -3   1        5.07        3.52      2.73 o 
  13  -3   1        3.92       11.49      9.73 o 
 -13  -2   1       65.63       88.74      8.81 o 
 -12  -2   1       10.61       14.16      3.63 o 
 -11  -2   1        1.21        3.25      2.63 o 
 -10  -2   1      262.98      218.27      9.22 o 
  -9  -2   1       63.37       58.30      6.53 o 
  -8  -2   1       74.89       83.00      4.78 o 
  -7  -2   1       24.96       23.18      2.79 o 
  -6  -2   1        9.29        4.25      1.96 o 
  -5  -2   1        2.24        4.66      1.34 o 
  -4  -2   1       10.91        4.92      1.62 o 
  -3  -2   1      105.07       74.47      3.19 o 
  -2  -2   1      612.18      534.92      9.01 o 
   0  -2   1      232.93      241.52      7.71 o 
   1  -2   1      207.87      189.68      6.77 o 
   2  -2   1      681.67      615.28      8.30 o 
   3  -2   1       29.70       38.07      2.49 o 
   4  -2   1        9.95       14.33      1.24 o 
   5  -2   1      114.37      115.39      3.41 o 
   6  -2   1      272.80      245.15      5.83 o 
   7  -2   1        3.83        1.23      1.37 o 
   8  -2   1        0.89       -0.37      1.45 o 
   9  -2   1        0.17        2.03      1.85 o 
  10  -2   1       72.02       74.11      5.14 o 
  11  -2   1        3.62        5.88      2.68 o 
  12  -2   1        0.36       -2.45      2.56 o 
  13  -2   1       46.09       37.27      5.97 o 
 -13  -1   1        0.00       -0.52      2.93 o 
 -12  -1   1       14.27       21.03      5.79 o 
 -11  -1   1       36.35       31.15      4.02 o 
 -10  -1   1       45.19       45.02      4.30 o 
  -9  -1   1       46.48       39.18      3.77 o 
  -8  -1   1      143.38      114.34      5.29 o 
  -7  -1   1       25.51       11.54      3.95 o 
  -6  -1   1        2.48        3.85      1.74 o 
  -5  -1   1       80.72       66.18      3.76 o 
  -4  -1   1      136.21      249.32      9.26 o 
  -3  -1   1     2796.69     2788.13     32.44 o 
  -2  -1   1     1469.02     1590.88     43.75 o 
  -1  -1   1     1908.66     2247.96     61.62 o 
   2  -1   1      802.35      789.59     11.92 o 
   3  -1   1      276.23      253.46      4.89 o 
   4  -1   1      294.96      254.65      4.44 o 
   5  -1   1       74.09       41.75      3.50 o 
   6  -1   1       18.05       20.52      2.14 o 
   7  -1   1        1.38        1.99      1.44 o 
   8  -1   1      215.27      175.25      6.48 o 
   9  -1   1      235.33      225.64     10.78 o 
  10  -1   1        1.01        3.23      2.24 o 
  11  -1   1        3.39        5.45      2.71 o 
  12  -1   1        1.99        0.27      3.22 o 
  13  -1   1        1.47        3.61      3.78 o 
 -14   0   1       96.48      104.04     10.88 o 
 -13   0   1        0.42       -2.81      2.81 o 
 -12   0   1        9.27        6.27      2.90 o 
 -11   0   1      100.57       83.91      5.76 o 
 -10   0   1     1029.79      872.89     16.82 o 
  -9   0   1      794.92      714.43     14.08 o 
  -8   0   1       85.45       91.69      8.44 o 
  -7   0   1       10.65       10.26      1.92 o 
  -6   0   1        8.44        5.63      1.46 o 
  -5   0   1     3608.07     3859.04     45.46 o 
  -4   0   1     2943.92     3254.45     43.96 o 
  -3   0   1       18.08       32.12      2.53 o 
  -2   0   1      179.04      200.69      5.06 o 
  -1   0   1     5041.20     5719.39     90.01 o 
   0   0   1     1262.91     1284.95     17.37 o 
   1   0   1        4.74        6.76      0.97 o 
   2   0   1      235.16      206.70      4.72 o 
   3   0   1      278.92      380.76      7.74 o 
   4   0   1      404.26      514.67     12.88 o 
   5   0   1     1253.14     1272.15     20.93 o 
   6   0   1       24.50       26.49      2.61 o 
   7   0   1        4.77        1.63      1.47 o 
   8   0   1        0.86        2.14      1.81 o 
   9   0   1       42.54       40.26      4.02 o 
  10   0   1       48.32       42.97      4.43 o 
  11   0   1       26.88       21.32      4.83 o 
  12   0   1       28.48       31.46      4.79 o 
  13   0   1       45.23       64.03      7.51 o 
 -14   1   1        3.06        6.93      5.17 o 
 -13   1   1        1.44        5.70      3.67 o 
 -12   1   1        6.35        5.41      2.97 o 
 -11   1   1       52.24       40.13      4.24 o 
 -10   1   1        1.96        0.46      1.85 o 
  -9   1   1       57.86       60.64      4.86 o 
  -8   1   1      144.70      156.80      5.66 o 
  -7   1   1      200.60      208.92      6.76 o 
  -6   1   1      480.62      461.03      8.94 o 
  -5   1   1     1863.21     1961.39     24.93 o 
  -4   1   1      292.35      307.73      5.91 o 
  -3   1   1        0.51        1.09      0.87 o 
  -2   1   1       46.64       84.03     11.88 o 
   0   1   1     2483.18     2646.34     59.55 o 
   1   1   1    22724.30    23887.25    302.31 o 
   2   1   1     1893.18     1840.52     31.60 o 
   3   1   1      142.86      179.46      5.59 o 
   4   1   1       39.34       58.10      3.36 o 
   5   1   1      263.96      342.50      6.97 o 
   6   1   1      133.35      127.91      3.97 o 
   7   1   1        4.21       -0.01      1.32 o 
   8   1   1      360.93      331.08      9.11 o 
   9   1   1      359.47      351.52     11.24 o 
  10   1   1      660.49      604.85     14.35 o 
  11   1   1        0.07        2.13      2.76 o 
  12   1   1       17.99       24.57      4.43 o 
  13   1   1        1.79        9.07      7.54 o 
 -14   2   1        1.92        1.21      6.84 o 
 -13   2   1        7.96        7.20      3.65 o 
 -12   2   1       88.07       78.54      6.77 o 
 -11   2   1        3.12        1.62      2.98 o 
 -10   2   1       17.26       10.44      3.31 o 
  -9   2   1      417.54      378.69     10.89 o 
  -8   2   1      557.12      496.35     12.07 o 
  -7   2   1      113.44       95.80      4.81 o 
  -6   2   1       25.40       32.98      2.87 o 
  -5   2   1        7.45        8.72      1.42 o 
  -4   2   1       32.81       38.21      2.05 o 
  -3   2   1     3377.49     3235.88     32.59 o 
  -2   2   1     9929.69     9732.65    121.80 o 
  -1   2   1      175.54      213.50      6.28 o 
   0   2   1      177.86      137.61      7.29 o 
   1   2   1     9219.29    10496.38    113.48 o 
   2   2   1       28.76       25.39      1.79 o 
   3   2   1      224.46      270.23      5.68 o 
   4   2   1      896.80      867.34     15.73 o 
   5   2   1       16.49       12.19      1.71 o 
   6   2   1      105.99      104.84      5.41 o 
   7   2   1       69.31       78.71      4.74 o 
   8   2   1       49.45       41.17      3.96 o 
   9   2   1       12.05       11.80      2.87 o 
  10   2   1      107.57      111.68     10.17 o 
  11   2   1        2.40        4.83      3.06 o 
  12   2   1      141.14      158.92      8.86 o 
 -14   3   1        0.72        5.98      4.85 o 
 -13   3   1       41.36       54.80      6.37 o 
 -12   3   1        6.65        7.69      3.54 o 
 -11   3   1       28.96       24.60      4.17 o 
 -10   3   1      115.43      117.84      6.68 o 
  -9   3   1       18.37       22.02      3.37 o 
  -8   3   1       80.37       83.69      4.99 o 
  -7   3   1      306.92      314.94      8.65 o 
  -6   3   1      262.22      247.86      5.43 o 
  -5   3   1      209.21      228.15      4.16 o 
  -4   3   1      423.92      485.36      6.96 o 
  -3   3   1      542.48      639.58      8.19 o 
  -2   3   1      433.17      384.62      5.45 o 
  -1   3   1     2379.79     2408.75     27.87 o 
   0   3   1      610.27      655.64      9.35 o 
   1   3   1      279.01      246.32      5.90 o 
   2   3   1        1.88        4.63      1.00 o 
   3   3   1      163.19      219.76      5.42 o 
   4   3   1       39.30       47.06      2.86 o 
   5   3   1       11.33        9.94      1.96 o 
   6   3   1       51.96       50.87      3.14 o 
   7   3   1       41.17       34.58      3.76 o 
   8   3   1        1.19       -0.28      2.24 o 
   9   3   1       11.91        4.92      2.49 o 
  10   3   1       68.69       56.50      5.47 o 
  11   3   1       32.15       37.90      5.16 o 
  12   3   1       25.93       28.50      5.80 o 
 -14   4   1       12.07       16.11      6.28 o 
 -13   4   1        0.21       -1.08      3.23 o 
 -12   4   1        8.01        5.69      3.16 o 
 -11   4   1        2.14        0.24      3.68 o 
 -10   4   1        2.29        5.13      2.52 o 
  -9   4   1       93.54      103.70      5.87 o 
  -8   4   1      535.23      527.35     10.92 o 
  -7   4   1       94.73       87.88      3.13 o 
  -6   4   1      511.07      511.45      8.75 o 
  -5   4   1      115.24      142.66      3.64 o 
  -4   4   1      314.33      354.76      5.87 o 
  -3   4   1      229.29      213.20      4.10 o 
  -2   4   1      225.76      286.32      4.76 o 
  -1   4   1        5.10        0.42      0.78 o 
   0   4   1     1155.70     1214.53     13.92 o 
   1   4   1     2182.25     2298.66     24.41 o 
   2   4   1       91.41      106.86      3.08 o 
   3   4   1       32.00       32.15      2.17 o 
   4   4   1       15.00       11.33      1.68 o 
   5   4   1      122.04      140.28      4.70 o 
   6   4   1       85.34       95.66      4.31 o 
   7   4   1       10.96        3.34      2.25 o 
   8   4   1       71.85       72.45      6.16 o 
   9   4   1        4.86        3.63      2.80 o 
  10   4   1        0.53        0.67      2.77 o 
  11   4   1        8.82        7.56      3.73 o 
 -14   5   1        0.83       -3.96      6.43 o 
 -13   5   1       28.85       45.29      6.25 o 
 -12   5   1       57.05       64.82      5.55 o 
 -11   5   1       10.60       15.20      3.28 o 
 -10   5   1      186.63      181.90      8.66 o 
  -9   5   1       93.80       98.57      5.87 o 
  -8   5   1      335.20      302.79      7.88 o 
  -7   5   1       31.13       31.37      3.14 o 
  -6   5   1        0.00       -0.73      1.08 o 
  -5   5   1        1.26        0.55      0.97 o 
  -4   5   1     1189.69     1246.01     14.98 o 
  -3   5   1     4303.51     4267.80     43.20 o 
  -2   5   1      609.23      545.36     11.76 o 
  -1   5   1      355.70      350.68      5.83 o 
   0   5   1       31.37       41.57      2.06 o 
   1   5   1       89.76       80.40      2.79 o 
   2   5   1       69.07       69.27      2.78 o 
   3   5   1      255.44      254.46      5.92 o 
   4   5   1       90.80       88.15      3.31 o 
   5   5   1      122.17      121.02      4.07 o 
   6   5   1       33.80       32.15      3.43 o 
   7   5   1       69.43       64.14      5.11 o 
   8   5   1        7.95        2.24      2.87 o 
   9   5   1        0.37        0.70      2.64 o 
  10   5   1       51.20       62.89      7.47 o 
  11   5   1        7.65       12.81      4.83 o 
 -14   6   1        3.76        2.56      6.82 o 
 -13   6   1       52.16       54.86      8.33 o 
 -12   6   1       60.98       63.61      8.19 o 
 -11   6   1        8.25        0.70      3.26 o 
 -10   6   1       84.32       82.08      7.71 o 
  -9   6   1       27.46       21.92      3.74 o 
  -8   6   1      540.60      512.28     10.75 o 
  -7   6   1       78.52       81.26      5.12 o 
  -6   6   1      268.60      266.63      5.82 o 
  -5   6   1      479.31      483.05      7.94 o 
  -4   6   1      209.76      193.15      7.46 o 
  -3   6   1      808.46      855.55     11.30 o 
  -2   6   1      690.05      712.31      9.90 o 
  -1   6   1       48.24       48.91      2.86 o 
   0   6   1       61.65       71.30      3.12 o 
   1   6   1       91.72       98.83      3.36 o 
   2   6   1       25.90       34.42      2.39 o 
   3   6   1      481.11      461.73      8.29 o 
   4   6   1      197.51      182.68      6.16 o 
   5   6   1       28.47       28.56      3.17 o 
   6   6   1       92.63      100.15      4.95 o 
   7   6   1       33.68       33.99      7.27 o 
   8   6   1       11.97       10.35      4.00 o 
   9   6   1        0.65        5.24      3.22 o 
  10   6   1        6.87        2.27      4.13 o 
 -13   7   1        6.54       10.23      5.17 o 
 -12   7   1       25.51       36.07      6.83 o 
 -11   7   1      146.07      167.52     11.21 o 
 -10   7   1        0.08        0.88      2.13 o 
  -9   7   1        2.21        0.79      2.17 o 
  -8   7   1      455.89      429.58     11.96 o 
  -7   7   1      452.18      390.35      9.06 o 
  -6   7   1      597.81      566.82     11.06 o 
  -5   7   1      220.87      228.26      6.36 o 
  -4   7   1        0.00        2.14      1.91 o 
  -3   7   1      688.54      733.65     11.90 o 
  -2   7   1      251.43      251.47      5.37 o 
  -1   7   1       16.55       14.83      1.76 o 
   0   7   1        9.13        5.25      1.68 o 
   1   7   1        2.30        1.94      1.38 o 
   2   7   1        6.84        6.63      2.10 o 
   3   7   1       40.40       43.70      3.21 o 
   4   7   1       18.51       13.90      2.44 o 
   5   7   1        3.91        3.72      2.05 o 
   6   7   1        1.70       -0.88      2.09 o 
   7   7   1       44.46       44.67      9.86 o 
   8   7   1       92.34       93.19     10.49 o 
   9   7   1      136.92      140.75     10.06 o 
 -13   8   1       10.10        5.41      7.54 o 
 -12   8   1       35.43       32.48      7.09 o 
 -11   8   1        1.05        0.72      3.79 o 
 -10   8   1        4.14        2.76      2.67 o 
  -9   8   1        1.00        4.02      2.51 o 
  -8   8   1       10.18        8.23      2.37 o 
  -7   8   1      480.62      466.48     10.45 o 
  -6   8   1      469.40      441.33     13.11 o 
  -5   8   1       15.78       14.09      2.47 o 
  -4   8   1      624.54      618.05     14.65 o 
  -3   8   1        0.03        0.39      1.54 o 
  -2   8   1      247.94      263.24     11.66 o 
  -1   8   1      230.82      244.56      6.62 o 
   0   8   1       56.46       56.50      3.08 o 
   1   8   1      219.56      219.84      6.71 o 
   2   8   1      128.88      134.63      5.65 o 
   3   8   1      106.66      102.61      8.99 o 
   4   8   1        0.27        0.93      1.87 o 
   5   8   1      113.25      116.52      5.59 o 
   6   8   1       35.98       34.86      4.67 o 
   7   8   1       54.49       59.79      6.85 o 
   8   8   1       18.44        8.38      4.61 o 
 -13   9   1       10.97        3.88      8.95 o 
 -12   9   1       28.26       35.30      9.67 o 
 -11   9   1        0.10        0.89      2.94 o 
 -10   9   1        7.68        5.07      2.81 o 
  -9   9   1        9.96        9.16      3.37 o 
  -8   9   1       14.42        6.72      2.36 o 
  -7   9   1        0.29        2.83      1.95 o 
  -6   9   1        6.72        1.81      1.88 o 
  -5   9   1        4.08        2.60      1.90 o 
  -4   9   1       33.58       31.87      3.61 o 
  -3   9   1      129.56      134.16      5.36 o 
  -2   9   1       51.52       46.99      3.56 o 
  -1   9   1       18.78       18.50      3.40 o 
   0   9   1       11.08       12.57      3.09 o 
   1   9   1       46.65       46.45      4.79 o 
   2   9   1       31.06       29.16      3.62 o 
   3   9   1       55.68       61.92      4.29 o 
   4   9   1       32.21       26.99      3.77 o 
   5   9   1       30.05       38.55      7.32 o 
   6   9   1       39.83       43.01      5.03 o 
   7   9   1        1.46        5.91      4.22 o 
 -12  10   1        8.86       12.78      8.65 o 
 -11  10   1        7.77        9.74      3.71 o 
 -10  10   1        2.87        6.27      3.18 o 
  -9  10   1        0.13       -2.05      3.72 o 
  -8  10   1       20.76       21.11      4.30 o 
  -7  10   1       40.21       36.48      3.88 o 
  -6  10   1       68.34       62.74      5.41 o 
  -5  10   1       22.67       23.66      3.13 o 
  -4  10   1      193.12      210.84      6.95 o 
  -3  10   1       25.15       29.69      3.33 o 
  -2  10   1       53.26       46.24      7.62 o 
  -1  10   1       51.54       51.15      4.95 o 
   0  10   1        0.72        1.39      2.53 o 
   1  10   1        1.24        0.20      2.57 o 
   2  10   1       11.31        1.80      2.84 o 
   3  10   1        0.29        4.67      4.03 o 
   4  10   1       14.89       13.54      6.83 o 
   5  10   1        0.10        3.52      4.41 o 
   6  10   1        0.02       -3.45      7.11 o 
 -11  11   1        9.51        1.66      5.07 o 
 -10  11   1        3.01        0.89      3.44 o 
  -9  11   1        0.23       -0.24      3.51 o 
  -8  11   1        0.08        0.67      2.57 o 
  -7  11   1        0.68       -0.32      2.31 o 
  -6  11   1        3.64        4.44      2.80 o 
  -5  11   1       48.52       49.89      5.20 o 
  -4  11   1        3.13        8.65      4.15 o 
  -3  11   1       40.99       47.05      6.50 o 
  -2  11   1        5.00        5.75      3.59 o 
  -1  11   1        4.68       -0.69      3.51 o 
   0  11   1       13.61       13.85      4.80 o 
   1  11   1        9.42       10.90      4.78 o 
   2  11   1        7.59        5.36      4.49 o 
   3  11   1       19.54       20.61      5.88 o 
   4  11   1       15.35       17.73      7.52 o 
   5  11   1       16.69        2.39      6.47 o 
 -10  12   1        2.16        1.06      5.49 o 
  -9  12   1        2.82        1.37      3.86 o 
  -8  12   1        1.66        3.22      3.00 o 
  -7  12   1        3.15        7.57      3.37 o 
  -6  12   1       70.86       69.41      6.22 o 
  -5  12   1        2.61        3.97      3.89 o 
  -4  12   1       22.70       16.31      5.03 o 
  -3  12   1      107.48      103.85      9.38 o 
  -2  12   1       51.42       54.62      7.52 o 
  -1  12   1       20.55       24.26      5.89 o 
   0  12   1        2.48        0.06      4.17 o 
   1  12   1        4.34        1.13      4.42 o 
   2  12   1        0.06        1.01      4.37 o 
   3  12   1        0.33       -1.50      4.78 o 
  -8  13   1        0.14        3.98      3.57 o 
  -7  13   1        0.16        3.80      4.65 o 
  -6  13   1        3.71        6.43      7.20 o 
  -5  13   1        4.03        6.43      4.57 o 
  -4  13   1       20.69       35.09      7.09 o 
  -3  13   1      238.05      263.61     14.18 o 
  -2  13   1       63.68       84.11      9.67 o 
  -1  13   1       16.26       17.24      6.16 o 
   0  13   1        3.92        0.26      4.72 o 
   1  13   1        1.21        1.37      5.16 o 
  -5  14   1        9.21       24.75      8.77 o 
  -4  14   1       45.52       23.64      9.20 o 
  -3  14   1       35.09       33.48     10.35 o 
   1 -15   2        7.21        8.26      7.28 o 
   2 -15   2       31.64       12.48      8.05 o 
   3 -15   2        6.86        8.69      6.94 o 
   4 -15   2        8.59       29.43      9.54 o 
   5 -15   2       44.21       56.95      7.93 o 
  -2 -14   2       24.78       13.50      7.71 o 
  -1 -14   2        9.55        4.31      5.96 o 
   0 -14   2      122.53      145.39     14.91 o 
   1 -14   2        4.37        3.95      4.61 o 
   2 -14   2        3.86       10.39     11.46 o 
   3 -14   2        0.11        5.22      3.27 o 
   4 -14   2        0.02       -1.85      2.67 o 
   5 -14   2        8.13       10.75      3.68 o 
   6 -14   2       88.66      107.64      8.16 o 
   7 -14   2       34.81       34.33      6.53 o 
   8 -14   2       17.86       18.51     12.23 o 
  -4 -13   2       30.90       32.46      9.37 o 
  -3 -13   2       77.75       85.64      9.70 o 
  -2 -13   2      121.22      151.80     11.74 o 
  -1 -13   2      412.28      459.87     27.05 o 
   0 -13   2        7.18        3.25      7.28 o 
   1 -13   2        4.97        0.78      2.67 o 
   2 -13   2      113.99      129.78      7.86 o 
   3 -13   2      109.76      110.88      7.39 o 
   4 -13   2       83.45       86.82      6.78 o 
   5 -13   2        7.06        1.76      2.50 o 
   6 -13   2        4.55        7.47      3.35 o 
   7 -13   2        5.51        9.86      3.42 o 
   8 -13   2        6.99        6.64      3.38 o 
   9 -13   2       35.87       41.70      9.63 o 
  -5 -12   2        9.84        4.08      4.97 o 
  -4 -12   2       32.85       37.06      6.86 o 
  -3 -12   2       90.64       98.95     10.35 o 
  -2 -12   2      343.95      360.64     15.72 o 
  -1 -12   2      111.68      131.85     12.37 o 
   0 -12   2        1.07        2.42      2.72 o 
   1 -12   2       27.20       22.54      4.00 o 
   2 -12   2       65.60       34.91      4.52 o 
   3 -12   2        0.11        4.70      2.68 o 
   4 -12   2       53.40       40.12      4.87 o 
   5 -12   2        6.03        2.89      2.55 o 
   6 -12   2        0.00        2.37      2.68 o 
   7 -12   2       17.81       19.27      4.68 o 
   8 -12   2       93.79       96.33      7.72 o 
   9 -12   2        1.70        5.12      4.41 o 
  10 -12   2       19.41       27.86      8.43 o 
  -6 -11   2        6.76        2.70      4.01 o 
  -5 -11   2       32.42       29.33      9.41 o 
  -4 -11   2       22.09       28.63      5.75 o 
  -3 -11   2        3.81        6.88      4.17 o 
  -2 -11   2      140.75      123.58      6.99 o 
  -1 -11   2       85.30       87.20      5.99 o 
   0 -11   2       30.62       33.26      4.29 o 
   1 -11   2       13.00       12.36      3.12 o 
   2 -11   2      151.06      159.20      9.29 o 
   3 -11   2      261.23      270.09     12.67 o 
   4 -11   2       59.48       47.35      4.77 o 
   5 -11   2       22.95        9.99      2.81 o 
   6 -11   2       62.79       60.61      5.41 o 
   7 -11   2        0.00        0.68      2.18 o 
   8 -11   2        5.67        6.88      4.02 o 
   9 -11   2       10.22        5.54      3.86 o 
  10 -11   2       30.67       38.78      6.87 o 
  11 -11   2      108.99      149.60     16.57 o 
  -8 -10   2       22.50       10.90      7.62 o 
  -7 -10   2      119.25      169.95     11.88 o 
  -6 -10   2       74.02       83.20     10.46 o 
  -5 -10   2      193.87      198.09     28.75 o 
  -4 -10   2       82.55       89.10      6.74 o 
  -3 -10   2        7.95        7.11      2.67 o 
  -2 -10   2       11.09       12.62      3.00 o 
  -1 -10   2       51.73       70.54     11.14 o 
   0 -10   2      126.32      105.05      5.99 o 
   1 -10   2       31.76       27.94      3.69 o 
   2 -10   2      486.07      470.41     12.17 o 
   3 -10   2        0.02       -0.49      1.82 o 
   4 -10   2      235.45      221.92      8.17 o 
   5 -10   2       49.63       45.20      7.55 o 
   6 -10   2       98.26      107.65     10.79 o 
   7 -10   2        0.52        2.70      2.15 o 
   8 -10   2       15.55       10.72      3.04 o 
   9 -10   2       39.01       45.77      8.75 o 
  10 -10   2        7.69       20.34      6.67 o 
  11 -10   2       36.66       40.80     11.08 o 
  12 -10   2      134.54      112.07     14.99 o 
  -9  -9   2       15.90       28.80      9.97 o 
  -8  -9   2       58.90       72.56      9.01 o 
  -7  -9   2       52.22       62.60      8.22 o 
  -6  -9   2        8.85       10.37      2.34 o 
  -5  -9   2        0.90        3.23      1.78 o 
  -4  -9   2       43.87       41.89      3.57 o 
  -3  -9   2      174.70      175.68      6.03 o 
  -2  -9   2        2.69        3.81      3.12 o 
  -1  -9   2        1.05       -0.18      1.86 o 
   0  -9   2       73.98       79.11      4.90 o 
   1  -9   2      263.75      242.67      7.95 o 
   2  -9   2      227.78      247.90      8.16 o 
   3  -9   2       88.92       88.58      6.66 o 
   4  -9   2      351.04      320.40     10.49 o 
   5  -9   2        0.50        2.42      1.77 o 
   6  -9   2       90.32       80.80      4.46 o 
   7  -9   2      126.76      123.45      5.53 o 
   8  -9   2        0.23        1.17      2.12 o 
   9  -9   2        9.76        7.05      4.08 o 
  10  -9   2       41.19       54.82      5.90 o 
  11  -9   2        6.22        4.07      3.25 o 
  12  -9   2       34.83       29.91      6.75 o 
 -10  -8   2        0.05        1.25      3.82 o 
  -9  -8   2        3.53        7.35      3.41 o 
  -8  -8   2       75.69       74.09      6.15 o 
  -7  -8   2        2.67        4.14      2.03 o 
  -6  -8   2       30.46       27.94      2.93 o 
  -5  -8   2      109.13      106.82      4.51 o 
  -4  -8   2       52.60       58.36      3.39 o 
  -3  -8   2       62.97       65.34      3.49 o 
  -2  -8   2       27.81       48.20      2.80 o 
  -1  -8   2      169.52      170.61      4.43 o 
   0  -8   2        9.60       10.69      1.87 o 
   1  -8   2       10.03        7.80      1.72 o 
   2  -8   2       23.71       16.58      2.27 o 
   3  -8   2       83.31       97.69      4.29 o 
   4  -8   2        4.81        1.32      1.60 o 
   5  -8   2        4.94        0.87      1.61 o 
   6  -8   2      157.71      138.15      8.66 o 
   7  -8   2       13.76        7.04      2.46 o 
   8  -8   2       35.83       28.14      3.76 o 
   9  -8   2        9.06       13.82      4.43 o 
  10  -8   2       33.42       27.57      5.04 o 
  11  -8   2       69.36       79.67      7.08 o 
  12  -8   2       47.00       75.25      9.44 o 
  13  -8   2        0.08        8.95      7.54 o 
 -11  -7   2       10.39        7.66      4.34 o 
 -10  -7   2      182.05      179.26     15.63 o 
  -9  -7   2      146.35      167.99      7.99 o 
  -8  -7   2      200.19      206.48      6.93 o 
  -7  -7   2       14.70       13.42      2.55 o 
  -6  -7   2       73.46       77.85      4.17 o 
  -5  -7   2       57.55       68.39      3.57 o 
  -4  -7   2        4.65        1.36      1.24 o 
  -3  -7   2       30.29       36.88      2.53 o 
  -2  -7   2       30.18       25.41      2.17 o 
  -1  -7   2        2.08        1.58      1.61 o 
   0  -7   2      899.87      934.69     11.82 o 
   1  -7   2       51.55       39.29      2.44 o 
   2  -7   2        5.05        7.14      1.55 o 
   3  -7   2      220.76      191.20      5.15 o 
   4  -7   2      320.55      344.16      7.67 o 
   5  -7   2       88.24       87.98      3.99 o 
   6  -7   2        5.54        2.30      1.68 o 
   7  -7   2      165.89      144.09      5.32 o 
   8  -7   2        0.70        2.52      2.03 o 
   9  -7   2       28.96       25.22      4.28 o 
  10  -7   2       22.86       18.54      3.95 o 
  11  -7   2       21.12       10.66      4.37 o 
  12  -7   2       17.43       17.68      5.20 o 
  13  -7   2       40.58       48.01     11.29 o 
 -11  -6   2        1.75        3.45      2.84 o 
 -10  -6   2        1.44        7.61      2.78 o 
  -9  -6   2       68.50       75.97      4.99 o 
  -8  -6   2      647.94      659.32     13.65 o 
  -7  -6   2       63.02       58.09      3.77 o 
  -6  -6   2      134.47      111.35      3.94 o 
  -5  -6   2      450.42      461.38      8.48 o 
  -4  -6   2        0.31        2.62      1.39 o 
  -3  -6   2      350.51      385.33      6.88 o 
  -2  -6   2      758.54      834.47     14.23 o 
  -1  -6   2     1119.39     1185.40     14.17 o 
   0  -6   2       59.82       75.94      4.30 o 
   1  -6   2      766.26      844.51     14.50 o 
   2  -6   2      176.06      177.42      4.44 o 
   3  -6   2      262.57      286.84      8.77 o 
   4  -6   2      175.21      186.29      4.97 o 
   5  -6   2      125.96      156.49      4.02 o 
   6  -6   2      560.35      518.50      8.62 o 
   7  -6   2      730.81      691.95     10.91 o 
   8  -6   2      238.15      201.67      6.90 o 
   9  -6   2      133.11      161.43      6.41 o 
  10  -6   2        0.09        0.26      2.33 o 
  11  -6   2       18.94       10.99      4.35 o 
  12  -6   2        6.50       12.16      4.74 o 
  13  -6   2       53.09       62.49     11.93 o 
 -12  -5   2       23.88       40.67     10.82 o 
 -11  -5   2        2.54        4.91      3.12 o 
 -10  -5   2       49.67       43.24      6.25 o 
  -9  -5   2        6.21        2.94      2.56 o 
  -8  -5   2      494.73      486.29     11.61 o 
  -7  -5   2       52.81       39.92      3.72 o 
  -6  -5   2      324.92      374.30      7.55 o 
  -5  -5   2      150.64      159.03      4.48 o 
  -4  -5   2       49.62       56.51      2.71 o 
  -3  -5   2      357.98      466.94      8.83 o 
  -2  -5   2      698.84      749.71      9.88 o 
  -1  -5   2      348.20      380.57      6.70 o 
   0  -5   2      258.24      334.69      5.82 o 
   1  -5   2        1.60       -0.37      1.00 o 
   2  -5   2      173.83      151.53      3.80 o 
   3  -5   2     1190.35     1372.69     15.56 o 
   4  -5   2        7.85        4.32      0.99 o 
   5  -5   2      246.31      234.09      4.96 o 
   6  -5   2      596.18      585.00      9.26 o 
   7  -5   2     1999.30     1908.13     19.60 o 
   8  -5   2       24.49       12.99      2.64 o 
   9  -5   2       95.17       70.73      6.21 o 
  10  -5   2       45.34       39.01      4.08 o 
  11  -5   2       46.02       44.68      4.62 o 
  12  -5   2       69.00       67.93      6.74 o 
  13  -5   2       46.43       57.97     12.27 o 
 -13  -4   2       11.63       33.86     10.69 o 
 -12  -4   2        2.08        3.34      3.39 o 
 -11  -4   2       19.03       15.31      3.68 o 
 -10  -4   2       92.48       86.36      5.90 o 
  -9  -4   2       71.74       54.78      4.56 o 
  -8  -4   2       59.37       44.13      4.72 o 
  -7  -4   2       22.87       11.95      2.31 o 
  -6  -4   2        0.72        2.49      1.27 o 
  -5  -4   2        7.32       14.26      2.30 o 
  -4  -4   2      133.78      120.54      3.86 o 
  -3  -4   2      199.77      201.66      4.21 o 
  -2  -4   2        0.19        5.83      1.01 o 
  -1  -4   2      282.37      282.51      5.18 o 
   0  -4   2      704.30      597.19      8.35 o 
   1  -4   2      294.03      239.44      5.55 o 
   2  -4   2       43.38       42.53      1.77 o 
   3  -4   2       42.91       34.98      1.28 o 
   4  -4   2     1888.45     2016.15     20.03 o 
   5  -4   2       53.09       41.31      1.76 o 
   6  -4   2       29.97       23.99      1.65 o 
   7  -4   2        0.00        1.00      1.36 o 
   8  -4   2      183.31      193.09      5.78 o 
   9  -4   2      115.28       89.61      5.11 o 
  10  -4   2        3.68        3.65      4.96 o 
  11  -4   2       24.50       23.80      3.84 o 
  12  -4   2      233.45      259.90     12.83 o 
  13  -4   2        0.37        3.64      4.21 o 
 -13  -3   2        4.52        4.79      4.05 o 
 -12  -3   2        0.01        2.63      2.80 o 
 -11  -3   2        5.11       12.03      3.23 o 
 -10  -3   2        8.43        8.65      3.50 o 
  -9  -3   2        0.62        1.27      1.86 o 
  -8  -3   2       30.80       22.07      3.01 o 
  -7  -3   2       53.50       50.05      5.58 o 
  -6  -3   2      526.46      497.41      8.19 o 
  -5  -3   2      419.26      521.94      8.08 o 
  -4  -3   2        0.15        0.17      0.94 o 
  -3  -3   2      549.67      495.65      7.87 o 
  -2  -3   2     1094.90      933.42     19.86 o 
  -1  -3   2      302.10      319.86      5.23 o 
   0  -3   2     1146.76     1270.98     18.50 o 
   1  -3   2       52.55       75.50      2.37 o 
   2  -3   2      158.67      187.59      2.83 o 
   3  -3   2       88.63       83.56      2.61 o 
   4  -3   2       74.66       69.32      1.91 o 
   5  -3   2      107.67      130.88      3.83 o 
   6  -3   2        0.00        1.10      0.80 o 
   7  -3   2       73.12       68.67      3.48 o 
   8  -3   2        0.16        2.97      1.85 o 
   9  -3   2       48.05       48.67      4.14 o 
  10  -3   2        2.32        1.76      2.01 o 
  11  -3   2        1.33       -1.15      2.37 o 
  12  -3   2       40.79       53.31      5.52 o 
  13  -3   2       18.83       26.29      5.41 o 
 -13  -2   2        0.02        0.04      2.96 o 
 -12  -2   2       14.59       17.28      3.65 o 
 -11  -2   2        5.07        2.96      2.56 o 
 -10  -2   2       10.13        8.07      2.53 o 
  -9  -2   2       34.03       24.53      3.74 o 
  -8  -2   2      181.17      170.05      6.08 o 
  -7  -2   2        1.04        1.56      1.47 o 
  -6  -2   2       93.10      101.59      6.85 o 
  -5  -2   2      272.37      372.24      7.53 o 
  -4  -2   2      701.96      678.50     10.48 o 
  -3  -2   2      370.89      275.73      5.22 o 
  -2  -2   2      131.35      150.63      6.03 o 
  -1  -2   2      326.65      331.40      9.80 o 
   0  -2   2     3496.81     3845.20     59.77 o 
   1  -2   2     1099.93     1131.83     19.21 o 
   2  -2   2       14.92        8.58      2.98 o 
   3  -2   2     1890.92     1975.47     20.99 o 
   4  -2   2     1823.46     2072.46     26.10 o 
   5  -2   2       16.84       38.69      2.08 o 
   6  -2   2      145.51      130.44      3.27 o 
   7  -2   2       63.23       63.56      3.49 o 
   8  -2   2        6.37        7.45      2.15 o 
   9  -2   2        0.17       -0.73      1.64 o 
  10  -2   2        9.55       10.80      2.87 o 
  11  -2   2       46.63       48.04      6.60 o 
  12  -2   2       31.22       38.86      4.97 o 
  13  -2   2       12.68       17.44      5.05 o 
 -14  -1   2        5.17       10.73      5.51 o 
 -13  -1   2        8.99       11.82      4.22 o 
 -12  -1   2       68.99       56.94      5.40 o 
 -11  -1   2       19.73        8.91      2.94 o 
 -10  -1   2       20.08       15.46      2.91 o 
  -9  -1   2      191.21      174.44      6.43 o 
  -8  -1   2       10.69        7.72      2.36 o 
  -7  -1   2        0.60        4.30      2.08 o 
  -6  -1   2        4.28        2.37      1.29 o 
  -5  -1   2     1063.04     1203.84     16.82 o 
  -4  -1   2     1594.58     1580.37     20.13 o 
  -3  -1   2        5.67        1.33      1.19 o 
  -2  -1   2     4195.29     4145.06     64.82 o 
  -1  -1   2     1025.34     1051.08     14.10 o 
   0  -1   2      853.96     1116.86     14.88 o 
   1  -1   2       66.42       48.39      2.94 o 
   2  -1   2      175.69      179.29      4.39 o 
   3  -1   2        0.78        4.86      0.92 o 
   4  -1   2      130.87      102.81      4.04 o 
   5  -1   2      170.76      194.67      6.20 o 
   6  -1   2        2.03        1.83      1.02 o 
   7  -1   2       39.06       41.32      3.29 o 
   8  -1   2       35.78       36.44      3.59 o 
   9  -1   2      304.60      284.33      8.85 o 
  10  -1   2        8.67        6.46      2.70 o 
  11  -1   2        1.86        1.81      2.55 o 
  12  -1   2        1.23        6.25      3.31 o 
  13  -1   2       18.40       23.36      5.60 o 
 -14   0   2       27.06       36.45      7.34 o 
 -13   0   2        0.02        2.56      3.28 o 
 -12   0   2        9.93        5.70      3.95 o 
 -11   0   2        5.19        4.14      2.70 o 
 -10   0   2      490.52      390.58     10.26 o 
  -9   0   2      490.14      462.41     10.69 o 
  -8   0   2       78.58       69.76      4.07 o 
  -7   0   2      204.19      206.00      7.59 o 
  -6   0   2      226.44      254.71      6.30 o 
  -5   0   2       59.28       77.55      3.14 o 
  -4   0   2       84.05      138.78      4.34 o 
  -3   0   2     4142.16     4136.04     53.61 o 
  -2   0   2      561.89      772.99     11.44 o 
  -1   0   2     1197.72     1201.92     18.73 o 
   0   0   2      545.68      648.97      9.13 o 
   1   0   2     1261.73     1260.20     17.68 o 
   2   0   2      721.66      628.92     14.94 o 
   3   0   2      547.79      531.10      8.50 o 
   4   0   2       42.26       46.23      2.51 o 
   5   0   2       61.13       51.67      3.33 o 
   6   0   2       23.90       18.83      1.92 o 
   7   0   2       32.27       28.45      2.78 o 
   8   0   2       34.43       41.69      3.52 o 
   9   0   2      147.33      145.45      6.72 o 
  10   0   2       33.65       36.21      4.32 o 
  11   0   2        6.54        2.95      2.75 o 
  12   0   2        0.11        5.79      3.34 o 
 -14   1   2        3.32        5.27      4.88 o 
 -13   1   2        7.53        6.96      3.66 o 
 -12   1   2        1.03        3.34      2.98 o 
 -11   1   2       43.81       44.86      4.96 o 
 -10   1   2      166.29      121.98      6.83 o 
  -9   1   2      159.88      133.99      6.57 o 
  -8   1   2        2.34        6.87      2.44 o 
  -7   1   2       26.68       36.44      5.77 o 
  -6   1   2     1010.84     1086.89     18.49 o 
  -5   1   2      680.99      636.41     14.95 o 
  -4   1   2      357.67      502.78      9.37 o 
  -3   1   2     4685.32     4640.14     59.78 o 
  -2   1   2      278.95      299.74      5.67 o 
  -1   1   2      137.12      122.68      3.67 o 
   0   1   2    39791.73    41343.33    505.28 o 
   1   1   2     9102.79     9032.88    202.51 o 
   2   1   2      514.82      575.69     10.06 o 
   3   1   2      165.90      192.28      4.75 o 
   4   1   2        4.36        0.61      1.49 o 
   5   1   2      213.42      274.90      7.94 o 
   6   1   2      168.05      169.98      4.89 o 
   7   1   2        1.53        3.21      2.03 o 
   8   1   2        4.37        8.31      2.16 o 
   9   1   2      352.06      333.16     10.05 o 
  10   1   2      111.00      115.58      8.46 o 
  11   1   2       14.46       10.92      3.38 o 
  12   1   2       17.27       30.80      5.09 o 
 -14   2   2        7.55        8.97      4.19 o 
 -13   2   2        2.26        2.70      3.12 o 
 -12   2   2       72.88       68.99      6.96 o 
 -11   2   2        1.50        0.34      2.52 o 
 -10   2   2       95.11       75.18      5.58 o 
  -9   2   2      569.13      501.29     12.77 o 
  -8   2   2      119.91       95.96      5.22 o 
  -7   2   2       30.79       23.56      3.11 o 
  -6   2   2      369.35      425.97      9.61 o 
  -5   2   2      240.14      185.91      5.51 o 
  -4   2   2      167.17      233.86      4.26 o 
  -3   2   2      465.29      455.63      7.05 o 
  -2   2   2     1128.96     1271.05     15.74 o 
  -1   2   2     2856.90     2975.95     33.82 o 
   0   2   2     5893.05     6165.23     67.79 o 
   1   2   2     2057.45     2170.08     30.35 o 
   2   2   2      897.85      932.86     13.28 o 
   3   2   2       47.14       51.33      2.75 o 
   4   2   2      153.66      145.01      4.64 o 
   5   2   2      102.82      122.08      4.58 o 
   6   2   2       73.83       66.19      3.49 o 
   7   2   2       28.19       36.07      3.76 o 
   8   2   2        2.39        0.49      2.10 o 
   9   2   2      133.69      140.38      9.62 o 
  10   2   2       15.63       13.98      3.39 o 
  11   2   2       33.80       32.54      4.81 o 
  12   2   2        9.56        6.74      4.75 o 
 -14   3   2        5.43        5.52      4.03 o 
 -13   3   2       60.83       48.05      5.84 o 
 -12   3   2        0.98       -0.42      2.70 o 
 -11   3   2        1.60        2.36      2.58 o 
 -10   3   2        1.08        4.50      2.50 o 
  -9   3   2      179.68      182.85      7.39 o 
  -8   3   2      174.90      161.77      6.62 o 
  -7   3   2        0.48        0.64      1.70 o 
  -6   3   2       18.71       10.66      1.41 o 
  -5   3   2        0.38        6.98      1.48 o 
  -4   3   2        0.02        1.74      1.21 o 
  -3   3   2      437.49      495.14      7.77 o 
  -2   3   2      447.51      504.73      7.70 o 
  -1   3   2      149.81      148.11      4.37 o 
   0   3   2       78.78       92.19      3.55 o 
   1   3   2      298.52      270.70      5.70 o 
   2   3   2      736.41      818.34     16.87 o 
   3   3   2        2.13        8.29      2.16 o 
   4   3   2      521.48      518.79     10.01 o 
   5   3   2      185.24      179.39      5.84 o 
   6   3   2       27.62       28.69      2.82 o 
   7   3   2        0.07        1.35      2.93 o 
   8   3   2        8.46        9.33      2.97 o 
   9   3   2        2.84       -0.37      2.47 o 
  10   3   2       54.73       50.66      8.88 o 
  11   3   2       93.07       90.75      7.27 o 
 -14   4   2       28.40       24.38      4.60 o 
 -13   4   2        0.45        0.72      3.46 o 
 -12   4   2        6.76        3.08      4.49 o 
 -11   4   2        0.51        2.76      2.75 o 
 -10   4   2       75.15       77.10      5.66 o 
  -9   4   2       52.87       49.76      3.91 o 
  -8   4   2       38.73       30.30      3.15 o 
  -7   4   2      164.39      150.93      4.27 o 
  -6   4   2       21.09       28.63      2.07 o 
  -5   4   2      587.74      498.45      7.78 o 
  -4   4   2       53.81       41.90      3.62 o 
  -3   4   2      254.13      286.67      5.13 o 
  -2   4   2      680.25      740.43     10.63 o 
  -1   4   2      669.93      731.40     10.53 o 
   0   4   2       54.31       46.98      2.55 o 
   1   4   2      311.46      347.17      7.10 o 
   2   4   2      123.65      117.07      4.98 o 
   3   4   2      113.17      111.97      3.50 o 
   4   4   2        7.64        7.69      1.60 o 
   5   4   2      212.57      187.59      9.49 o 
   6   4   2       32.68       33.10      3.13 o 
   7   4   2        4.26        7.06      2.53 o 
   8   4   2       11.98        6.45      2.90 o 
   9   4   2        5.85        6.58      3.06 o 
  10   4   2        6.14        3.37      3.30 o 
  11   4   2        0.75       -0.95      3.81 o 
 -14   5   2        1.77        2.13      6.94 o 
 -13   5   2      125.53      152.64     11.92 o 
 -12   5   2       35.33       42.62      6.03 o 
 -11   5   2       82.31       92.09      6.64 o 
 -10   5   2       92.74      107.93      6.53 o 
  -9   5   2        6.30        7.39      2.60 o 
  -8   5   2        4.78        5.20      1.93 o 
  -7   5   2        6.59        5.93      1.53 o 
  -6   5   2        1.12        1.58      1.28 o 
  -5   5   2       14.72       25.03      1.97 o 
  -4   5   2      122.84      111.19      3.49 o 
  -3   5   2       37.37       32.16      1.98 o 
  -2   5   2       20.40       18.98      1.70 o 
  -1   5   2       25.12       26.65      2.55 o 
   0   5   2        0.04        0.57      0.87 o 
   1   5   2      199.62      207.71      4.56 o 
   2   5   2       31.25       34.29      2.19 o 
   3   5   2        1.59       -0.76      1.50 o 
   4   5   2       15.18       15.26      2.79 o 
   5   5   2       10.20       11.26      2.23 o 
   6   5   2       55.27       54.17      3.89 o 
   7   5   2        1.39        2.64      2.71 o 
   8   5   2       15.86       11.07      3.57 o 
   9   5   2       34.99       38.05      9.15 o 
  10   5   2       28.68       36.26      6.20 o 
 -14   6   2        7.40        2.64      7.45 o 
 -13   6   2        3.32        5.30      4.79 o 
 -12   6   2        0.05        1.79      3.80 o 
 -11   6   2       36.60       35.01      6.20 o 
 -10   6   2       12.08        7.66      3.84 o 
  -9   6   2       37.94       42.86      5.77 o 
  -8   6   2       36.37       35.14      5.60 o 
  -7   6   2      386.04      356.94      8.51 o 
  -6   6   2       51.44       45.70      2.74 o 
  -5   6   2       28.02       32.91      2.34 o 
  -4   6   2       41.75       48.05      2.96 o 
  -3   6   2      349.85      325.12      6.13 o 
  -2   6   2      129.35      126.61      3.76 o 
  -1   6   2      267.15      282.08      5.69 o 
   0   6   2        0.36       -0.87      1.59 o 
   1   6   2        0.05        1.20      1.48 o 
   2   6   2        0.98        1.36      2.05 o 
   3   6   2       33.83       29.64      3.19 o 
   4   6   2       21.21       20.03      4.53 o 
   5   6   2       99.01       82.41      4.53 o 
   6   6   2      159.81      149.85      9.12 o 
   7   6   2       14.77       15.02      3.55 o 
   8   6   2       13.90       17.02      6.74 o 
   9   6   2        0.09       -0.92      3.86 o 
 -13   7   2        0.52        2.51      4.91 o 
 -12   7   2        8.48        5.85      4.50 o 
 -11   7   2      231.03      267.54     13.55 o 
 -10   7   2       17.79       16.53      5.37 o 
  -9   7   2      152.61      144.85      7.60 o 
  -8   7   2      328.78      283.45      7.87 o 
  -7   7   2      203.76      223.69      6.80 o 
  -6   7   2      142.00      132.60      5.13 o 
  -5   7   2      206.78      204.93      6.17 o 
  -4   7   2      145.18      146.70      6.04 o 
  -3   7   2        7.31       11.53      1.71 o 
  -2   7   2      366.52      383.22      7.13 o 
  -1   7   2       60.09       59.50      3.45 o 
   0   7   2       73.50       86.38      4.30 o 
   1   7   2      292.40      298.83      8.40 o 
   2   7   2        3.15        3.58      2.03 o 
   3   7   2       42.16       33.92      3.49 o 
   4   7   2       91.29       94.66      4.86 o 
   5   7   2      169.47      175.28      6.45 o 
   6   7   2       15.76       11.60      2.87 o 
   7   7   2       19.71       18.75      4.25 o 
   8   7   2        8.30        3.05      4.09 o 
 -13   8   2      103.71      130.38     11.87 o 
 -12   8   2       42.21       50.80      8.05 o 
 -11   8   2       92.80      103.30      9.72 o 
 -10   8   2        3.82        5.08      2.89 o 
  -9   8   2      180.68      192.43     10.27 o 
  -8   8   2      126.96      125.74      6.53 o 
  -7   8   2      476.25      470.97     10.63 o 
  -6   8   2      409.51      390.73      9.31 o 
  -5   8   2      636.14      643.06     12.30 o 
  -4   8   2      171.12      181.88      5.98 o 
  -3   8   2        2.90        2.69      1.80 o 
  -2   8   2      437.57      456.78      9.54 o 
  -1   8   2      295.46      275.86      7.38 o 
   0   8   2       44.93       55.40      3.95 o 
   1   8   2      152.99      159.24      6.17 o 
   2   8   2       61.83       53.11      5.87 o 
   3   8   2        5.62        7.10      2.47 o 
   4   8   2      184.42      173.47      6.56 o 
   5   8   2       24.65       13.76      4.21 o 
   6   8   2        7.28        4.32      2.78 o 
   7   8   2       49.16       52.03      6.78 o 
 -12   9   2        3.86        6.58     10.46 o 
 -11   9   2        1.41        1.78      4.55 o 
 -10   9   2       14.87       11.30      3.63 o 
  -9   9   2       45.79       42.44      5.17 o 
  -8   9   2        0.11        1.48      2.03 o 
  -7   9   2      106.03       98.85      7.74 o 
  -6   9   2      247.56      225.17     11.52 o 
  -5   9   2      105.41      110.11      5.26 o 
  -4   9   2       34.03       22.08      3.00 o 
  -3   9   2      145.56      151.22      9.57 o 
  -2   9   2       89.62       87.29     11.17 o 
  -1   9   2       30.36       36.31      4.30 o 
   0   9   2       33.97       28.88      4.20 o 
   1   9   2        2.71        3.71      3.04 o 
   2   9   2       25.47       14.32      4.65 o 
   3   9   2       23.69       21.87      3.32 o 
   4   9   2      132.39      133.90      6.76 o 
   5   9   2        3.09        3.66      2.88 o 
   6   9   2        1.27        5.99      4.36 o 
 -12  10   2        3.86       10.65      8.73 o 
 -11  10   2       11.58       12.07      5.73 o 
 -10  10   2        0.18        2.30      3.02 o 
  -9  10   2        1.43        0.76      2.70 o 
  -8  10   2       13.68       10.73      2.83 o 
  -7  10   2       44.84       43.80      5.59 o 
  -6  10   2      186.92      172.33      6.69 o 
  -5  10   2       28.81       32.33      3.83 o 
  -4  10   2       61.52       68.60      9.15 o 
  -3  10   2       15.67       14.25      5.88 o 
  -2  10   2        5.66       10.10      3.27 o 
  -1  10   2        3.79        8.66      5.36 o 
   0  10   2       26.34       24.69      5.10 o 
   1  10   2       84.48       94.74      9.06 o 
   2  10   2       30.16       26.30      4.68 o 
   3  10   2        3.91        2.23      4.23 o 
   4  10   2        2.59        8.24      3.96 o 
   5  10   2       14.96       12.48      4.52 o 
 -10  11   2       15.06       17.68      5.36 o 
  -9  11   2       34.83       35.66      5.43 o 
  -8  11   2       19.10       16.03      3.56 o 
  -7  11   2        2.78        2.74      2.66 o 
  -6  11   2        7.13        5.97      3.86 o 
  -5  11   2       64.79       65.64      7.47 o 
  -4  11   2       32.75       25.17      8.37 o 
  -3  11   2      118.45      123.25      9.69 o 
  -2  11   2       66.85       62.34      7.57 o 
  -1  11   2        9.96        6.71      4.34 o 
   0  11   2       14.46       18.18      5.41 o 
   1  11   2        3.04       -1.38      3.56 o 
   2  11   2       33.13       29.24      6.84 o 
   3  11   2       28.54       23.94      8.82 o 
   4  11   2        0.11        3.14      4.85 o 
 -10  12   2       40.15       55.08     11.03 o 
  -9  12   2       22.33       25.91      5.85 o 
  -8  12   2        2.90       12.30      4.80 o 
  -7  12   2        4.53        1.50      4.18 o 
  -6  12   2       14.60       16.09      5.94 o 
  -5  12   2        5.11        9.13      4.53 o 
  -4  12   2        7.90       10.76      5.03 o 
  -3  12   2        6.08        6.65      4.39 o 
  -2  12   2       11.99        9.33      5.00 o 
  -1  12   2        6.41        6.28      5.03 o 
   0  12   2        4.77       10.70      5.28 o 
   1  12   2        9.40       12.21      5.40 o 
   2  12   2        2.68        0.96      4.53 o 
  -7  13   2       36.43       33.71      7.18 o 
  -6  13   2        1.70       -1.54      4.37 o 
  -5  13   2       17.50       23.92      6.25 o 
  -4  13   2        1.03        2.69      4.64 o 
  -3  13   2       70.46       72.34      9.29 o 
  -2  13   2      147.89      179.96     13.08 o 
  -1  13   2       62.39       86.72     15.33 o 
  -1 -15   3       16.88       10.90      7.62 o 
   0 -15   3       26.23       41.36     11.16 o 
   1 -15   3        1.19        7.75      7.11 o 
   2 -15   3        9.39       18.23      8.09 o 
   3 -15   3        2.27        1.30      5.81 o 
   4 -15   3        9.11       10.60      6.28 o 
   5 -15   3        2.60       -2.27      3.51 o 
   6 -15   3        2.60       -2.16      3.97 o 
  -3 -14   3       20.14       19.25      8.05 o 
  -2 -14   3      122.96      158.35     12.56 o 
  -1 -14   3       29.02       40.43      7.92 o 
   0 -14   3       10.38        5.75      4.78 o 
   1 -14   3        7.55        7.94      3.38 o 
   2 -14   3        5.53        8.57      3.34 o 
   3 -14   3        0.70        3.17      3.49 o 
   4 -14   3        7.98        6.64      3.27 o 
   5 -14   3       76.07       89.08      7.38 o 
   6 -14   3        1.78        5.70      3.13 o 
   7 -14   3       72.29       88.75      9.36 o 
   8 -14   3        1.19        1.58      5.03 o 
  -5 -13   3       78.87       90.26     13.33 o 
  -4 -13   3       17.57       23.19      6.22 o 
  -3 -13   3       32.24       49.84      8.01 o 
  -2 -13   3       28.33       33.52      6.69 o 
  -1 -13   3       58.63       68.41      6.38 o 
   0 -13   3      201.20      208.92     12.51 o 
   1 -13   3        4.99        5.78      3.06 o 
   2 -13   3       40.91       40.13      5.11 o 
   3 -13   3        2.64        1.67      3.04 o 
   4 -13   3        6.07        8.57      3.18 o 
   5 -13   3        2.15        2.68      2.91 o 
   6 -13   3        7.07        7.81      3.07 o 
   7 -13   3        3.81        1.79      2.93 o 
   8 -13   3       15.46       15.69      4.29 o 
   9 -13   3        0.02        1.66      4.34 o 
  -6 -12   3      203.78      190.45     16.91 o 
  -5 -12   3        3.14        1.64      4.59 o 
  -4 -12   3       15.69       27.64      6.33 o 
  -3 -12   3        4.32        1.59      2.62 o 
  -2 -12   3      525.73      568.28     15.25 o 
  -1 -12   3      209.93      204.28      8.70 o 
   0 -12   3      416.53      438.78     12.88 o 
   1 -12   3       95.89      100.00     11.50 o 
   2 -12   3       84.46       74.04      5.96 o 
   3 -12   3       24.59       23.36      3.81 o 
   4 -12   3      167.93      160.34      8.61 o 
   5 -12   3       74.10       71.59      6.08 o 
   6 -12   3        4.47       10.42      3.45 o 
   7 -12   3       23.55       30.49      8.40 o 
   8 -12   3        2.68        5.65      2.95 o 
   9 -12   3      116.16      136.66     11.11 o 
  10 -12   3       88.07      111.99     15.04 o 
  -7 -11   3      117.78      112.24     16.31 o 
  -6 -11   3       12.06       13.29      5.24 o 
  -5 -11   3        0.43        2.07      2.93 o 
  -4 -11   3       25.98       24.65      4.17 o 
  -3 -11   3      330.56      348.33     11.18 o 
  -2 -11   3       39.96       23.94      3.87 o 
  -1 -11   3       80.42       78.55      5.74 o 
   0 -11   3      399.82      416.24     16.83 o 
   1 -11   3       79.14       73.78      5.47 o 
   2 -11   3       58.79       54.42      4.99 o 
   3 -11   3     1449.34     1360.37     48.68 o 
   4 -11   3       16.80       22.02      3.81 o 
   5 -11   3      120.18      108.90      6.72 o 
   6 -11   3       11.17       15.29      3.40 o 
   7 -11   3        2.48        3.14      2.53 o 
   8 -11   3       15.42       10.32      3.10 o 
   9 -11   3       48.15       57.66     10.54 o 
  10 -11   3       10.85        6.32      4.24 o 
  11 -11   3       30.85       16.91      7.20 o 
  -9 -10   3       22.79       26.32      9.58 o 
  -8 -10   3        3.18        2.29      5.18 o 
  -7 -10   3       20.86       20.42      5.63 o 
  -6 -10   3       26.28       25.38      3.49 o 
  -5 -10   3        1.12        0.25      2.11 o 
  -4 -10   3        4.72        5.29      2.68 o 
  -3 -10   3      197.75      176.99     14.69 o 
  -2 -10   3      117.03      104.64      6.13 o 
  -1 -10   3       17.16       16.52      3.06 o 
   0 -10   3        2.71       -0.24      2.17 o 
   1 -10   3       35.96       42.17      4.31 o 
   2 -10   3      274.72      259.94      8.80 o 
   3 -10   3       40.46       28.50      3.81 o 
   4 -10   3       14.35       15.31      3.07 o 
   5 -10   3        9.85        2.65      2.37 o 
   6 -10   3       34.08       18.98      3.36 o 
   7 -10   3      129.84      122.21     14.03 o 
   8 -10   3        8.46        3.52      2.37 o 
   9 -10   3       25.11       29.88      7.22 o 
  10 -10   3        4.67        3.81      4.26 o 
  11 -10   3        1.43        1.81      3.84 o 
  12 -10   3       46.23       61.81     11.88 o 
 -10  -9   3        2.37        1.45      7.24 o 
  -9  -9   3       75.42       85.37      9.87 o 
  -8  -9   3       48.38       62.64      6.16 o 
  -7  -9   3      130.17      124.44      7.35 o 
  -6  -9   3      327.75      375.00      9.87 o 
  -5  -9   3        0.35       -1.24      1.74 o 
  -4  -9   3      107.72       98.92      7.06 o 
  -3  -9   3      258.26      270.75      7.39 o 
  -2  -9   3       39.72       34.30      3.73 o 
  -1  -9   3        0.26       -1.47      2.10 o 
   0  -9   3       14.81       12.35      2.61 o 
   1  -9   3       36.37       39.42      6.28 o 
   2  -9   3       10.17        5.81      2.15 o 
   3  -9   3     1460.45     1378.43     23.76 o 
   4  -9   3      687.88      632.78     14.16 o 
   5  -9   3        1.14        0.70      1.78 o 
   6  -9   3       41.05       41.31      3.51 o 
   7  -9   3        3.95        1.92      1.81 o 
   8  -9   3       34.76       41.73      4.62 o 
   9  -9   3       10.22       10.71      5.55 o 
  10  -9   3      230.11      214.49      9.82 o 
  11  -9   3        5.86        4.59      3.13 o 
  12  -9   3       54.95       69.27      8.65 o 
 -10  -8   3        2.76        6.04      3.57 o 
  -9  -8   3        0.00        1.88      2.30 o 
  -8  -8   3       90.04       84.64      8.82 o 
  -7  -8   3       40.52       34.48      3.32 o 
  -6  -8   3       97.03       98.25      4.07 o 
  -5  -8   3       51.74       48.37      3.34 o 
  -4  -8   3        6.59        7.21      1.77 o 
  -3  -8   3      180.15      185.86      5.15 o 
  -2  -8   3       43.14       58.20      3.16 o 
  -1  -8   3        4.05        5.27      1.52 o 
   0  -8   3      552.00      502.38     11.31 o 
   1  -8   3      188.38      177.78      6.33 o 
   2  -8   3       18.17       12.91      2.72 o 
   3  -8   3       86.41       84.79      3.98 o 
   4  -8   3      139.29      142.72      4.84 o 
   5  -8   3       16.08       15.44      2.26 o 
   6  -8   3      113.84      105.89      4.78 o 
   7  -8   3       52.29       47.42      4.30 o 
   8  -8   3        0.22        1.32      2.09 o 
   9  -8   3       57.24       49.57      6.33 o 
  10  -8   3        0.80        3.18      3.20 o 
  11  -8   3       17.96       19.09      4.31 o 
  12  -8   3       30.60       37.64      7.34 o 
 -11  -7   3       18.34       27.69      4.18 o 
 -10  -7   3       61.62       61.59      4.99 o 
  -9  -7   3        3.49        4.03      2.39 o 
  -8  -7   3       10.56        5.68      2.15 o 
  -7  -7   3        1.59        2.73      1.75 o 
  -6  -7   3       13.11       13.10      1.93 o 
  -5  -7   3      167.33      162.72      4.46 o 
  -4  -7   3      121.46      124.12      4.79 o 
  -3  -7   3       19.87       28.04      2.24 o 
  -2  -7   3        6.06       11.43      1.51 o 
  -1  -7   3      126.35      123.65      3.32 o 
   0  -7   3        3.66        9.42      1.36 o 
   1  -7   3      138.94      134.00      6.81 o 
   2  -7   3      144.61      131.02      3.89 o 
   3  -7   3       43.78       32.42      2.60 o 
   4  -7   3      610.26      615.35     10.69 o 
   5  -7   3        1.35        2.48      1.48 o 
   6  -7   3       17.25       14.49      2.29 o 
   7  -7   3       41.78       31.88      3.07 o 
   8  -7   3       53.93       52.68      5.23 o 
   9  -7   3      179.53      171.22      7.98 o 
  10  -7   3       35.25       30.18      4.50 o 
  11  -7   3       30.57       19.62      4.09 o 
  12  -7   3        0.00        2.16      4.40 o 
  13  -7   3       16.25       28.71      9.54 o 
 -12  -6   3       84.58      112.83     12.34 o 
 -11  -6   3        3.43        2.24      3.76 o 
 -10  -6   3       78.13       80.96      8.25 o 
  -9  -6   3      122.36      109.55      6.23 o 
  -8  -6   3      140.04      142.35      5.62 o 
  -7  -6   3      124.74      130.74      7.30 o 
  -6  -6   3        6.99        5.25      1.53 o 
  -5  -6   3      190.82      162.88      4.67 o 
  -4  -6   3      722.36      799.81     10.40 o 
  -3  -6   3       68.67       90.08      4.47 o 
  -2  -6   3      119.68      146.13      3.94 o 
  -1  -6   3      999.86     1077.56     14.75 o 
   0  -6   3      124.95      137.15      7.28 o 
   1  -6   3      432.11      438.70      9.31 o 
   2  -6   3       83.58      111.03      6.95 o 
   3  -6   3        0.22       -0.02      0.66 o 
   4  -6   3      737.09      771.28     10.51 o 
   5  -6   3        5.88        4.76      1.28 o 
   6  -6   3      257.54      252.55      6.33 o 
   7  -6   3       15.46        7.18      1.68 o 
   8  -6   3        1.00        1.74      1.96 o 
   9  -6   3      519.18      499.77     11.55 o 
  10  -6   3       50.89       54.33      5.50 o 
  11  -6   3        3.20        6.71      4.25 o 
  12  -6   3        1.87        3.50      4.32 o 
  13  -6   3        7.73        9.97      7.37 o 
 -12  -5   3       32.32       32.72      5.01 o 
 -11  -5   3        0.36        1.55      2.80 o 
 -10  -5   3       29.77       31.68      4.14 o 
  -9  -5   3       62.50       62.65      6.87 o 
  -8  -5   3      825.46      794.08     15.25 o 
  -7  -5   3     1057.87     1026.74     17.27 o 
  -6  -5   3      141.23      119.85      6.36 o 
  -5  -5   3      255.57      268.21      5.23 o 
  -4  -5   3      168.70      187.03      4.04 o 
  -3  -5   3      174.06      185.06      4.05 o 
  -2  -5   3     1252.10     1387.58     17.02 o 
  -1  -5   3      128.74      143.39      3.67 o 
   0  -5   3       12.15       11.23      1.90 o 
   1  -5   3      379.80      419.41      6.06 o 
   2  -5   3     5202.64     5536.39     54.68 o 
   3  -5   3      223.53      276.06      4.15 o 
   4  -5   3      106.40      117.15      2.56 o 
   5  -5   3       27.71       31.29      1.75 o 
   6  -5   3       44.29       52.66      2.35 o 
   7  -5   3      154.63      170.66      4.64 o 
   8  -5   3     1092.09      961.26     15.70 o 
   9  -5   3      345.95      295.46      7.14 o 
  10  -5   3        1.45        5.87      2.38 o 
  11  -5   3      119.68      135.26      6.47 o 
  12  -5   3       49.26       57.69     12.23 o 
  13  -5   3        2.49       18.61      7.97 o 
 -13  -4   3       18.50       21.43      5.13 o 
 -12  -4   3        4.22        6.38      3.43 o 
 -11  -4   3       52.09       60.58      6.60 o 
 -10  -4   3      115.98      100.14      6.02 o 
  -9  -4   3        4.53        7.74      2.46 o 
  -8  -4   3        1.11        1.40      1.74 o 
  -7  -4   3        2.45        3.68      1.88 o 
  -6  -4   3      753.33      734.49     10.88 o 
  -5  -4   3       97.29       89.90      3.89 o 
  -4  -4   3      394.85      388.67      6.43 o 
  -3  -4   3       63.67       46.99      2.77 o 
  -2  -4   3     1379.68     1614.57     22.94 o 
  -1  -4   3      340.21      375.59      7.53 o 
   0  -4   3       43.31       51.16      2.07 o 
   1  -4   3      187.75      167.88      3.30 o 
   2  -4   3      182.14      187.22      3.02 o 
   3  -4   3       27.62       26.87      1.38 o 
   4  -4   3      436.12      493.07      6.90 o 
   5  -4   3        6.40        4.15      0.84 o 
   6  -4   3       25.59       20.81      1.53 o 
   7  -4   3     2363.42     2412.95     28.61 o 
   8  -4   3      960.07      923.85     15.03 o 
   9  -4   3       18.52       17.21      2.98 o 
  10  -4   3        5.77       12.79      2.99 o 
  11  -4   3        4.88        3.90      2.83 o 
  12  -4   3        2.40        7.49      3.12 o 
  13  -4   3       25.02       37.27      6.27 o 
 -13  -3   3        2.23        4.75      3.57 o 
 -12  -3   3        1.23        2.25      2.66 o 
 -11  -3   3       27.61       29.60      4.26 o 
 -10  -3   3        7.90        6.21      2.50 o 
  -9  -3   3        0.02        1.98      1.90 o 
  -8  -3   3        0.20        1.40      2.34 o 
  -7  -3   3       50.64       54.62      3.61 o 
  -6  -3   3      336.44      304.36      5.84 o 
  -5  -3   3      126.69      114.16      3.25 o 
  -4  -3   3     1268.43     1199.98     15.89 o 
  -3  -3   3      835.92     1010.04     11.94 o 
  -2  -3   3      272.39      242.74      4.13 o 
  -1  -3   3      136.88      134.15      4.32 o 
   0  -3   3     1514.03     1701.73     17.88 o 
   1  -3   3       84.68      121.30      2.70 o 
   2  -3   3       17.06       30.72      1.54 o 
   3  -3   3       20.08       22.78      3.78 o 
   4  -3   3        0.02        2.19      0.86 o 
   5  -3   3      136.52       99.49      3.01 o 
   6  -3   3       13.93        9.76      1.25 o 
   7  -3   3       39.70       48.49      4.09 o 
   8  -3   3       39.26       37.30      3.21 o 
   9  -3   3       94.26      106.76      5.77 o 
  10  -3   3       48.97       53.54      7.74 o 
  11  -3   3        6.16        4.68      2.77 o 
  12  -3   3        2.51        1.93      2.99 o 
  13  -3   3      111.91      146.29     10.09 o 
 -14  -2   3        4.11        5.98      5.20 o 
 -13  -2   3        1.98        3.62      3.38 o 
 -12  -2   3        1.33        3.96      2.96 o 
 -11  -2   3        1.10        1.57      2.23 o 
 -10  -2   3        8.27        6.79      2.44 o 
  -9  -2   3        0.30        0.23      1.72 o 
  -8  -2   3       69.98       72.70      4.33 o 
  -7  -2   3      122.28      110.22      5.55 o 
  -6  -2   3      527.06      576.70     12.08 o 
  -5  -2   3      107.57      155.88      4.58 o 
  -4  -2   3      537.72      734.67     10.99 o 
  -3  -2   3      773.13      834.71     16.33 o 
  -2  -2   3      310.69      293.39      7.13 o 
  -1  -2   3      591.14      696.53      9.05 o 
   0  -2   3     1590.56     1903.71     46.30 o 
   1  -2   3     2715.35     2619.37     34.69 o 
   2  -2   3      310.85      296.80      5.31 o 
   3  -2   3      162.49      143.54      3.33 o 
   4  -2   3      810.20      899.84     11.67 o 
   5  -2   3      132.31      165.15      5.08 o 
   6  -2   3       62.33       55.15      2.50 o 
   7  -2   3      227.63      217.36      6.07 o 
   8  -2   3       14.08        9.20      2.14 o 
   9  -2   3       14.36       22.10      3.33 o 
  10  -2   3       38.74       40.11      4.53 o 
  11  -2   3        8.02        5.66      3.10 o 
  12  -2   3        3.10        5.76      3.39 o 
 -14  -1   3      102.03      127.39     11.29 o 
 -13  -1   3        7.33       11.10      3.79 o 
 -12  -1   3        7.00        6.04      3.10 o 
 -11  -1   3       13.54       16.81      4.36 o 
 -10  -1   3        3.48        1.23      2.12 o 
  -9  -1   3        7.97       11.86      2.73 o 
  -8  -1   3       37.04       31.65      3.10 o 
  -7  -1   3       69.62       91.23      4.86 o 
  -6  -1   3      324.15      290.79      7.78 o 
  -5  -1   3       22.22        8.30      1.77 o 
  -4  -1   3      508.08      634.39     11.22 o 
  -3  -1   3       14.15        4.19      1.29 o 
  -2  -1   3     1723.89     1774.25     23.94 o 
  -1  -1   3     7150.91     7567.75     96.61 o 
   0  -1   3      482.02      459.25      5.63 o 
   1  -1   3       62.19       77.44      2.40 o 
   2  -1   3        9.29       11.97      1.12 o 
   3  -1   3      423.01      413.59      6.41 o 
   4  -1   3      427.14      419.62      6.90 o 
   5  -1   3       35.71       34.64      3.25 o 
   6  -1   3      233.15      228.25      6.20 o 
   7  -1   3       77.20       66.47      4.63 o 
   8  -1   3       26.44       29.52      5.26 o 
   9  -1   3       11.79       14.61      2.72 o 
  10  -1   3       12.44       12.96      3.10 o 
  11  -1   3        2.70        8.38      3.29 o 
  12  -1   3        3.62        6.32      3.53 o 
 -14   0   3       50.09       46.73      6.40 o 
 -13   0   3        6.64        4.26      3.30 o 
 -12   0   3       18.82       13.51      3.76 o 
 -11   0   3       67.10       52.52      5.37 o 
 -10   0   3       43.46       37.22      4.32 o 
  -9   0   3      233.64      222.41      8.70 o 
  -8   0   3        0.00        2.19      1.74 o 
  -7   0   3       25.92       14.84      2.46 o 
  -6   0   3      120.62       99.35      4.41 o 
  -5   0   3      165.31      169.81      5.27 o 
  -4   0   3        8.06       16.42      3.06 o 
  -3   0   3      361.03      415.96      7.66 o 
  -2   0   3    11754.71    12101.41    131.07 o 
  -1   0   3     4587.06     4873.39     62.32 o 
   0   0   3      610.35      627.16     10.49 o 
   1   0   3     4227.63     4221.28     47.33 o 
   2   0   3      114.46       99.74      3.13 o 
   3   0   3       21.03       29.98      2.21 o 
   4   0   3      319.10      313.93      6.81 o 
   5   0   3      116.40      136.66      4.66 o 
   6   0   3      115.96      107.43      5.62 o 
   7   0   3       36.44       34.78      3.61 o 
   8   0   3       18.50       11.87      2.54 o 
   9   0   3       63.05       65.00      4.70 o 
  10   0   3        0.03        0.40      2.53 o 
  11   0   3       49.71       49.32      5.41 o 
  12   0   3        3.09        9.18      4.29 o 
 -14   1   3       82.12       95.47      8.53 o 
 -13   1   3        1.10       -0.12      2.92 o 
 -12   1   3       19.80       19.90      3.94 o 
 -11   1   3       48.78       29.07      4.21 o 
 -10   1   3      271.89      234.84      8.78 o 
  -9   1   3      726.20      621.79     14.46 o 
  -8   1   3      220.83      256.75      8.36 o 
  -7   1   3      239.81      223.32      8.08 o 
  -6   1   3       89.23      141.07      5.36 o 
  -5   1   3      746.06      693.66     12.61 o 
  -4   1   3      119.32      119.58      3.30 o 
  -3   1   3     1557.12     1559.50     16.91 o 
  -2   1   3       93.07       80.69      3.41 o 
  -1   1   3     1266.93     1256.38     17.77 o 
   0   1   3    11320.28    11975.89    130.15 o 
   1   1   3       10.42        5.81      1.22 o 
   2   1   3      755.77      760.31     11.45 o 
   3   1   3      668.43      675.64     11.01 o 
   4   1   3      704.20      698.59     11.80 o 
   5   1   3      107.19      102.82      4.34 o 
   6   1   3      579.64      596.86     11.58 o 
   7   1   3        0.95        1.58      1.92 o 
   8   1   3        4.05        1.76      2.14 o 
   9   1   3       45.12       47.71      4.36 o 
  10   1   3        1.15       -2.65      2.65 o 
  11   1   3       26.79       31.79      7.03 o 
 -14   2   3       99.09      108.89      9.94 o 
 -13   2   3        0.83        0.91      3.03 o 
 -12   2   3       13.79       12.71      3.62 o 
 -11   2   3       27.25       18.32      4.40 o 
 -10   2   3       50.15       53.20      5.20 o 
  -9   2   3      383.29      335.56     11.08 o 
  -8   2   3      365.83      389.67     10.40 o 
  -7   2   3       39.46       54.13      8.77 o 
  -6   2   3      127.10       83.66      3.14 o 
  -5   2   3     1474.24     1549.14     19.92 o 
  -4   2   3       12.43       17.20      1.65 o 
  -3   2   3      156.45      202.45      4.52 o 
  -2   2   3     1084.35     1023.19     13.54 o 
  -1   2   3      256.27      279.78      5.32 o 
   0   2   3      282.14      334.00      6.18 o 
   1   2   3     1053.19     1250.79     27.60 o 
   2   2   3       32.40       20.44      3.30 o 
   3   2   3       30.23       18.24      2.11 o 
   4   2   3      101.49       93.09      4.14 o 
   5   2   3        1.68        2.56      1.66 o 
   6   2   3       89.61       93.17      4.70 o 
   7   2   3        9.32        8.63      2.72 o 
   8   2   3       98.43       93.23      5.97 o 
   9   2   3      274.55      341.37      9.72 o 
  10   2   3      255.41      236.99     10.35 o 
  11   2   3       25.09       15.20      4.20 o 
 -14   3   3       30.35       53.30      6.68 o 
 -13   3   3        0.87        2.55      3.30 o 
 -12   3   3       41.51       37.43      5.00 o 
 -11   3   3       98.20      100.35      9.91 o 
 -10   3   3      168.84      160.89      7.40 o 
  -9   3   3       46.31       49.99      4.45 o 
  -8   3   3      810.10      733.41     17.44 o 
  -7   3   3      102.22       81.32      4.90 o 
  -6   3   3        3.38        7.63      1.47 o 
  -5   3   3      527.47      519.58     11.44 o 
  -4   3   3       15.46       14.51      1.44 o 
  -3   3   3     1845.71     1969.36     21.33 o 
  -2   3   3       28.17       35.26      1.74 o 
  -1   3   3      400.15      422.15     10.10 o 
   0   3   3       93.48       98.24      3.49 o 
   1   3   3     5830.31     6097.91     68.91 o 
   2   3   3      624.19      667.07     13.78 o 
   3   3   3       40.85       44.29      2.32 o 
   4   3   3        0.06       -0.06      1.47 o 
   5   3   3       26.58       28.49      3.06 o 
   6   3   3       31.02       28.30      3.30 o 
   7   3   3       33.94       25.24      3.65 o 
   8   3   3        2.29        2.77      2.66 o 
   9   3   3       18.49       20.99      3.95 o 
  10   3   3       50.95       55.87      6.05 o 
  11   3   3       33.67       45.15     12.48 o 
 -14   4   3       36.98       39.15      5.14 o 
 -13   4   3        0.17       -1.25      2.95 o 
 -12   4   3      238.09      259.95     11.00 o 
 -11   4   3       39.06       37.15      5.54 o 
 -10   4   3      392.65      386.32     10.16 o 
  -9   4   3        0.35        0.68      1.77 o 
  -8   4   3      290.54      267.86     14.10 o 
  -7   4   3      201.50      213.47     13.26 o 
  -6   4   3       24.04       13.52      1.71 o 
  -5   4   3      637.80      648.39     13.88 o 
  -4   4   3      390.24      391.74      9.25 o 
  -3   4   3      138.16      130.95      3.44 o 
  -2   4   3      198.73      232.09      4.59 o 
  -1   4   3        1.30        0.35      1.13 o 
   0   4   3      741.37      707.41     11.49 o 
   1   4   3       27.83       23.82      2.78 o 
   2   4   3       81.56       90.33      4.10 o 
   3   4   3       94.65       82.42      4.24 o 
   4   4   3       82.73       80.39      4.44 o 
   5   4   3       64.16       65.25      4.33 o 
   6   4   3       66.00       64.88      4.17 o 
   7   4   3        3.73        1.37      2.39 o 
   8   4   3       13.95       21.62      4.06 o 
   9   4   3        8.92       12.24      4.49 o 
  10   4   3       26.56       24.92      4.87 o 
 -14   5   3        2.14       -4.01      5.28 o 
 -13   5   3       28.09       21.26      9.41 o 
 -12   5   3        9.71        9.61      3.76 o 
 -11   5   3        3.60        4.76      3.06 o 
 -10   5   3       67.41       66.58      8.74 o 
  -9   5   3        3.38        2.80      2.37 o 
  -8   5   3       95.27      102.34      7.04 o 
  -7   5   3       95.78      105.53      4.00 o 
  -6   5   3      806.76      750.54     11.14 o 
  -5   5   3      299.00      316.92      6.26 o 
  -4   5   3        3.70        6.14      2.46 o 
  -3   5   3      100.47       87.22      3.48 o 
  -2   5   3       64.04       72.38      3.92 o 
  -1   5   3       86.97       91.21      3.18 o 
   0   5   3       41.92       58.90      5.71 o 
   1   5   3      151.17      163.97      6.28 o 
   2   5   3      229.17      240.29      6.79 o 
   3   5   3      243.83      245.97      7.20 o 
   4   5   3       81.62       83.44      5.66 o 
   5   5   3       16.06       17.67      3.22 o 
   6   5   3       90.75       81.97      4.82 o 
   7   5   3       13.40       13.77      3.80 o 
   8   5   3       14.98       17.63      4.13 o 
   9   5   3       11.79       11.29      4.59 o 
 -14   6   3       23.55       24.41     10.52 o 
 -13   6   3        0.04        3.87      5.20 o 
 -12   6   3      120.28      135.02     19.68 o 
 -11   6   3       40.06       49.10      7.07 o 
 -10   6   3      123.53      116.03      9.00 o 
  -9   6   3       56.80       60.18      6.52 o 
  -8   6   3       25.76       26.89      2.94 o 
  -7   6   3      247.31      250.16      6.10 o 
  -6   6   3       76.66       83.97      3.59 o 
  -5   6   3       42.95       45.19      2.72 o 
  -4   6   3      461.82      508.60      8.49 o 
  -3   6   3      606.61      638.83     11.53 o 
  -2   6   3      270.71      264.83      6.64 o 
  -1   6   3       92.21      105.07      5.16 o 
   0   6   3       90.40       99.93      5.40 o 
   1   6   3        9.38        6.23      2.09 o 
   2   6   3        4.30        3.25      1.88 o 
   3   6   3        1.92        2.51      2.08 o 
   4   6   3        0.50       -0.78      2.03 o 
   5   6   3        0.90        3.93      2.45 o 
   6   6   3        0.50       -1.79      2.18 o 
   7   6   3        7.80        7.92      3.37 o 
   8   6   3        2.75        5.11      3.68 o 
 -13   7   3       10.34       12.13      7.13 o 
 -12   7   3       10.55       10.24      5.32 o 
 -11   7   3       18.07       18.64      7.28 o 
 -10   7   3        3.43        6.54      3.92 o 
  -9   7   3       82.23       82.94      7.60 o 
  -8   7   3       40.73       39.78      3.64 o 
  -7   7   3      315.53      325.11      8.39 o 
  -6   7   3       83.22       81.13      4.37 o 
  -5   7   3      278.13      252.93      6.98 o 
  -4   7   3      194.16      179.36      4.93 o 
  -3   7   3        1.74        2.07      1.57 o 
  -2   7   3       12.12        7.60      2.10 o 
  -1   7   3        9.74        6.21      2.02 o 
   0   7   3       28.38       26.82      3.06 o 
   1   7   3       15.06       15.27      3.04 o 
   2   7   3        4.43        3.82      2.26 o 
   3   7   3       31.55       28.13      4.50 o 
   4   7   3        9.26       10.30      3.41 o 
   5   7   3       25.03       27.17      3.83 o 
   6   7   3        8.12        7.68      2.88 o 
   7   7   3       36.27       26.17      4.74 o 
   8   7   3       24.58       20.16      5.67 o 
 -13   8   3       14.07       17.31      6.40 o 
 -12   8   3        0.21        1.29      4.59 o 
 -11   8   3       17.01       16.37      5.60 o 
 -10   8   3      107.76      134.17     10.39 o 
  -9   8   3        2.32       -1.36      2.35 o 
  -8   8   3      198.65      203.55      7.12 o 
  -7   8   3      416.29      417.39     10.03 o 
  -6   8   3     1147.19     1144.18     18.55 o 
  -5   8   3       71.44       75.56      4.39 o 
  -4   8   3       69.96       68.82      4.14 o 
  -3   8   3      235.23      247.42      8.69 o 
  -2   8   3       19.11       18.24      3.36 o 
  -1   8   3      118.22      116.46      5.26 o 
   0   8   3       12.18       11.27      3.39 o 
   1   8   3       23.63       27.68      4.40 o 
   2   8   3       93.84       93.01      5.54 o 
   3   8   3       33.82       38.83      4.37 o 
   4   8   3        3.44        7.08      2.81 o 
   5   8   3        6.91        7.17      2.94 o 
   6   8   3        4.84        8.52      3.86 o 
   7   8   3        3.63       -0.84      3.76 o 
 -12   9   3       35.75       40.57      7.94 o 
 -11   9   3       42.20       36.62      7.18 o 
 -10   9   3       42.96       41.44     15.36 o 
  -9   9   3       38.45       41.01      5.05 o 
  -8   9   3       53.33       54.40      4.63 o 
  -7   9   3      579.02      555.39     12.28 o 
  -6   9   3       17.31       14.10      2.91 o 
  -5   9   3      383.04      383.66     14.32 o 
  -4   9   3       16.46       23.31      3.89 o 
  -3   9   3        0.02       -1.02      2.23 o 
  -2   9   3       66.97       69.38      5.63 o 
  -1   9   3      389.54      395.57     11.98 o 
   0   9   3      117.06      121.75      7.17 o 
   1   9   3        0.47       -0.07      2.69 o 
   2   9   3       19.42       28.52      4.69 o 
   3   9   3       20.59       14.79      4.23 o 
   4   9   3        0.56       -1.68      2.58 o 
   5   9   3       59.31       51.83      4.96 o 
   6   9   3        4.69        2.76      4.82 o 
 -11  10   3        0.56        3.64      5.12 o 
 -10  10   3       12.75       15.01      7.99 o 
  -9  10   3       29.77       34.19      5.76 o 
  -8  10   3      108.42      103.13      6.09 o 
  -7  10   3       82.17       82.47      5.40 o 
  -6  10   3       32.07       35.06      4.78 o 
  -5  10   3       16.19       15.53      3.79 o 
  -4  10   3       15.79       15.68      3.61 o 
  -3  10   3        3.78        0.57      2.91 o 
  -2  10   3        2.12        2.23      2.84 o 
  -1  10   3        2.48        2.02      2.89 o 
   0  10   3        6.54       10.50      4.13 o 
   1  10   3       39.62       46.01      9.37 o 
   2  10   3       40.62       46.55      8.89 o 
   3  10   3       16.84       11.67      4.23 o 
   4  10   3       43.88       45.56      6.37 o 
 -10  11   3        0.63        6.57      5.17 o 
  -9  11   3       10.30        9.26      4.13 o 
  -8  11   3       34.46       30.99      5.05 o 
  -7  11   3       47.37       32.05      5.09 o 
  -6  11   3       26.67       18.37      6.66 o 
  -5  11   3        7.86        4.41      3.25 o 
  -4  11   3       64.58       56.64      5.90 o 
  -3  11   3       67.06       60.68      6.14 o 
  -2  11   3        6.82        7.53      3.73 o 
  -1  11   3        7.14        4.26      3.60 o 
   0  11   3        1.17        0.47      4.25 o 
   1  11   3        2.93        3.52      4.47 o 
   2  11   3       11.79       10.20      5.36 o 
   3  11   3        4.51        4.60      6.99 o 
  -9  12   3       10.76        7.71      7.54 o 
  -8  12   3       22.22       24.69      7.03 o 
  -7  12   3        0.00        5.75      4.42 o 
  -6  12   3        1.80       11.74      5.13 o 
  -5  12   3        0.00        4.45      4.49 o 
  -4  12   3        0.18        2.62      4.66 o 
  -3  12   3        0.00       -1.22      4.41 o 
  -2  12   3        1.13        0.98      3.91 o 
  -1  12   3        5.67        8.17      5.08 o 
   0  12   3        0.00        4.86      7.03 o 
  -5  13   3       10.62       22.36      8.99 o 
  -4  13   3       12.28        2.60      6.56 o 
  -2 -15   4        0.88       -1.53      6.01 o 
  -1 -15   4        1.30        6.39      6.65 o 
   0 -15   4        1.56       -0.25      3.44 o 
   1 -15   4       15.94       23.88      4.73 o 
   2 -15   4       17.30       16.70      4.47 o 
   3 -15   4       19.81       19.76      4.64 o 
   4 -15   4        0.52       -2.15      2.99 o 
   5 -15   4        9.05        9.05      4.54 o 
   6 -15   4       12.32       12.67      5.00 o 
  -4 -14   4        8.00       14.35      7.75 o 
  -3 -14   4        3.32        2.51      5.13 o 
  -2 -14   4        9.19       15.05      4.60 o 
  -1 -14   4       45.12       67.80     11.50 o 
   0 -14   4        0.12       -0.71      2.74 o 
   1 -14   4        1.37        4.01      3.05 o 
   2 -14   4        0.11        1.19      2.77 o 
   3 -14   4        5.39        4.13      3.17 o 
   4 -14   4        0.00       -0.79      2.76 o 
   5 -14   4       13.24       19.83      4.27 o 
   6 -14   4        1.76        2.48      3.07 o 
   7 -14   4       19.72       18.81      4.45 o 
   8 -14   4        0.02       -1.74      3.66 o 
  -5 -13   4       32.45       27.80      7.54 o 
  -4 -13   4       21.09       30.95      8.54 o 
  -3 -13   4        7.88        6.87      3.26 o 
  -2 -13   4        4.27        7.45      3.27 o 
  -1 -13   4       39.54       30.45      4.69 o 
   0 -13   4       61.70       63.98      5.98 o 
   1 -13   4        2.24        4.32      2.83 o 
   2 -13   4       17.24       11.16      3.29 o 
   3 -13   4        0.10        1.13      2.25 o 
   4 -13   4        6.52       12.29      3.30 o 
   5 -13   4       18.86       18.55      4.01 o 
   6 -13   4      122.66      138.73      8.28 o 
   7 -13   4       34.53       41.33      5.43 o 
   8 -13   4        2.89        4.54      3.24 o 
   9 -13   4       32.21       31.73      9.24 o 
  -6 -12   4        2.52        5.09      4.59 o 
  -5 -12   4       35.70       47.03      5.60 o 
  -4 -12   4      135.02      155.09     10.89 o 
  -3 -12   4       53.71       58.72      5.70 o 
  -2 -12   4      163.81      166.87     14.74 o 
  -1 -12   4      113.78      131.34      7.93 o 
   0 -12   4        6.38        4.17      2.59 o 
   1 -12   4       54.40       50.79      5.15 o 
   2 -12   4        4.17       -1.37      2.50 o 
   3 -12   4        0.39        2.76      2.38 o 
   4 -12   4      132.98       99.16      6.75 o 
   5 -12   4       21.71       30.51      4.36 o 
   6 -12   4        2.48        3.23      2.56 o 
   7 -12   4       46.87       66.86      6.19 o 
   8 -12   4       39.56       65.58      6.32 o 
   9 -12   4        3.84        9.82      4.34 o 
  10 -12   4        3.36        2.00      5.07 o 
  -7 -11   4       41.38       36.39      9.71 o 
  -6 -11   4      103.21      112.59      7.32 o 
  -5 -11   4      185.68      183.42     19.09 o 
  -4 -11   4      179.54      180.25     14.49 o 
  -3 -11   4       67.02       68.75     12.10 o 
  -2 -11   4      690.17      697.30     16.29 o 
  -1 -11   4      229.47      217.72     10.44 o 
   0 -11   4        8.16        6.63      2.67 o 
   1 -11   4      133.88      131.41      6.95 o 
   2 -11   4      254.17      233.49      9.02 o 
   3 -11   4       51.65       48.98      4.81 o 
   4 -11   4       25.19       14.14      4.02 o 
   5 -11   4        6.71        7.03      2.64 o 
   6 -11   4        3.48        2.74      2.49 o 
   7 -11   4       16.89       10.40      3.03 o 
   8 -11   4       13.22       16.08      3.78 o 
   9 -11   4        1.52        3.66      3.50 o 
  10 -11   4       12.22       23.67      5.82 o 
  11 -11   4       80.18       93.37     14.14 o 
  -9 -10   4       10.66       16.40      8.09 o 
  -8 -10   4       44.27       53.80      6.00 o 
  -7 -10   4        1.23        2.06      2.86 o 
  -6 -10   4       11.13        9.99      2.75 o 
  -5 -10   4      245.86      227.36     12.42 o 
  -4 -10   4       74.42       73.48      5.51 o 
  -3 -10   4        0.05       -0.25      1.99 o 
  -2 -10   4      462.70      471.86     16.09 o 
  -1 -10   4      177.03      181.84      7.44 o 
   0 -10   4      215.75      202.40      7.68 o 
   1 -10   4      596.25      530.00     13.00 o 
   2 -10   4      511.03      510.07     19.01 o 
   3 -10   4        3.90        3.41      2.08 o 
   4 -10   4      261.00      210.68      8.03 o 
   5 -10   4        5.97        2.27      1.99 o 
   6 -10   4       27.90       22.49      4.38 o 
   7 -10   4        3.98        6.41      2.59 o 
   8 -10   4        1.23        0.95      2.82 o 
   9 -10   4        8.64        4.11      5.45 o 
  10 -10   4      156.44      162.49     11.75 o 
  11 -10   4      177.58      237.28     14.07 o 
 -10  -9   4        2.62        4.15      3.97 o 
  -9  -9   4        6.25        6.39      3.44 o 
  -8  -9   4       16.78       20.19      4.10 o 
  -7  -9   4       59.66       57.40      7.61 o 
  -6  -9   4      698.13      740.05     17.58 o 
  -5  -9   4      549.05      535.55     23.04 o 
  -4  -9   4       34.84       43.78      3.54 o 
  -3  -9   4       84.06       74.53      4.09 o 
  -2  -9   4        2.99        1.18      2.04 o 
  -1  -9   4       18.55       19.60      3.50 o 
   0  -9   4       41.10       49.48      4.89 o 
   1  -9   4      449.88      471.95     11.53 o 
   2  -9   4      124.35      116.19      5.65 o 
   3  -9   4       61.59       52.05      4.36 o 
   4  -9   4      493.70      438.98     11.42 o 
   5  -9   4        4.27        7.09      2.29 o 
   6  -9   4       83.26       64.36      5.53 o 
   7  -9   4       62.07       53.05      4.84 o 
   8  -9   4       40.22       29.27      5.11 o 
   9  -9   4       12.32       10.14      3.21 o 
  10  -9   4       31.00       31.64      4.96 o 
  11  -9   4        4.78        4.48      5.37 o 
  12  -9   4        7.30        5.28      5.96 o 
 -11  -8   4        1.53        4.88      6.05 o 
 -10  -8   4       15.13       21.21      4.60 o 
  -9  -8   4       53.39       50.87      4.36 o 
  -8  -8   4        6.35        9.16      2.41 o 
  -7  -8   4       10.93        9.84      2.27 o 
  -6  -8   4      200.07      209.45      5.45 o 
  -5  -8   4       13.59       18.90      2.60 o 
  -4  -8   4      578.57      553.37     10.96 o 
  -3  -8   4       14.33       17.13      2.34 o 
  -2  -8   4       40.23       29.72      3.39 o 
  -1  -8   4      204.66      199.75      5.34 o 
   0  -8   4       43.54       42.75      3.63 o 
   1  -8   4      417.28      370.31      9.46 o 
   2  -8   4      250.80      228.98      7.30 o 
   3  -8   4      212.63      189.57      6.71 o 
   4  -8   4      205.67      192.74      5.59 o 
   5  -8   4      341.13      292.24      8.55 o 
   6  -8   4       16.12       14.29      3.40 o 
   7  -8   4      116.96      105.68      4.99 o 
   8  -8   4        0.98        1.77      2.08 o 
   9  -8   4        4.78        3.42      2.51 o 
  10  -8   4       93.52      116.04      8.58 o 
  11  -8   4       42.84       42.15      5.79 o 
  12  -8   4       40.29       44.85     10.48 o 
 -12  -7   4        0.01       -1.02      3.21 o 
 -11  -7   4       42.24       44.16      4.55 o 
 -10  -7   4        0.14       -0.65      2.18 o 
  -9  -7   4       27.87       31.78      3.50 o 
  -8  -7   4        0.90       -1.03      1.76 o 
  -7  -7   4        3.69        6.34      1.86 o 
  -6  -7   4      347.82      323.60      7.01 o 
  -5  -7   4      650.50      622.17      9.31 o 
  -4  -7   4       74.14       80.85      3.67 o 
  -3  -7   4        2.67        3.41      1.01 o 
  -2  -7   4        2.30        4.30      1.37 o 
  -1  -7   4      533.37      601.85      9.95 o 
   0  -7   4       60.81       70.24      3.10 o 
   1  -7   4      272.32      254.08      7.19 o 
   2  -7   4        2.03        1.02      1.32 o 
   3  -7   4       21.35       27.77      1.90 o 
   4  -7   4      445.15      401.48      8.20 o 
   5  -7   4       35.85       42.28      3.97 o 
   6  -7   4       31.17       28.56      2.82 o 
   7  -7   4        0.02       -0.22      1.52 o 
   8  -7   4       25.75       31.39      3.98 o 
   9  -7   4       20.86       22.23      3.77 o 
  10  -7   4        0.75        0.59      2.41 o 
  11  -7   4        3.19        5.66      4.37 o 
  12  -7   4        4.56        7.96      5.25 o 
 -12  -6   4       10.47        8.70      3.82 o 
 -11  -6   4       10.80       11.55      3.58 o 
 -10  -6   4      152.39      162.82      7.51 o 
  -9  -6   4      474.47      450.57     12.84 o 
  -8  -6   4      313.58      306.35      7.74 o 
  -7  -6   4      119.58      121.70      5.73 o 
  -6  -6   4      484.24      472.05      7.89 o 
  -5  -6   4      247.14      255.41      5.26 o 
  -4  -6   4       61.51       55.00      2.40 o 
  -3  -6   4       19.21       35.26      1.82 o 
  -2  -6   4        1.86        4.56      2.37 o 
  -1  -6   4      972.24      956.06     13.51 o 
   0  -6   4      695.96      825.72     16.39 o 
   1  -6   4       37.98       37.87      2.44 o 
   2  -6   4        1.47        2.57      1.82 o 
   3  -6   4       39.32       46.19      2.01 o 
   4  -6   4      188.46      215.56      4.04 o 
   5  -6   4        0.14        2.29      1.00 o 
   6  -6   4        9.26        6.74      1.23 o 
   7  -6   4       20.80       17.87      1.86 o 
   8  -6   4       87.73       85.96      7.18 o 
   9  -6   4        0.66       -0.07      1.77 o 
  10  -6   4       37.52       34.29      4.20 o 
  11  -6   4        0.03       -1.05      3.36 o 
  12  -6   4        1.62        1.94      4.26 o 
 -13  -5   4       32.47       40.47     12.25 o 
 -12  -5   4       87.92      101.26      7.08 o 
 -11  -5   4        6.47       10.24      3.22 o 
 -10  -5   4        8.84        5.78      2.64 o 
  -9  -5   4      335.07      320.26      9.28 o 
  -8  -5   4      880.68      785.54     14.86 o 
  -7  -5   4      444.07      424.07      9.67 o 
  -6  -5   4        0.24        0.41      1.20 o 
  -5  -5   4      330.11      304.02      6.03 o 
  -4  -5   4      200.33      227.67      4.41 o 
  -3  -5   4     1882.67     2115.47     22.93 o 
  -2  -5   4      979.32     1169.90     15.68 o 
  -1  -5   4     1166.54     1230.83     17.41 o 
   0  -5   4      495.92      532.90      7.55 o 
   1  -5   4      136.62      171.87      3.69 o 
   2  -5   4        5.59        1.76      0.73 o 
   3  -5   4       66.78      115.98      2.69 o 
   4  -5   4      230.67      211.25      3.98 o 
   5  -5   4        3.73        4.29      1.24 o 
   6  -5   4      574.22      515.89      6.68 o 
   7  -5   4      620.33      637.29      7.99 o 
   8  -5   4       38.36       39.14      3.01 o 
   9  -5   4       18.25       18.64      2.50 o 
  10  -5   4       39.48       30.70      4.00 o 
  11  -5   4        6.13        8.08      2.75 o 
  12  -5   4        2.56        2.77      2.81 o 
 -13  -4   4       10.15        4.06      3.88 o 
 -12  -4   4        0.36        1.49      2.99 o 
 -11  -4   4       40.49       38.94      4.54 o 
 -10  -4   4      134.61      125.21      6.43 o 
  -9  -4   4        7.04        8.35      2.45 o 
  -8  -4   4      104.01       84.99      7.21 o 
  -7  -4   4     1325.96     1190.52     18.58 o 
  -6  -4   4      271.21      322.48      6.34 o 
  -5  -4   4       23.86       46.24      3.04 o 
  -4  -4   4       76.15      106.72      3.10 o 
  -3  -4   4      847.04     1056.35     11.67 o 
  -2  -4   4       22.04       30.24      2.57 o 
  -1  -4   4      185.16      212.59      4.05 o 
   0  -4   4     1654.30     1939.17     33.06 o 
   1  -4   4       84.65       91.24      2.59 o 
   2  -4   4     1604.34     1682.95     17.04 o 
   3  -4   4     2199.94     2595.27     25.26 o 
   4  -4   4       63.00       79.65      2.59 o 
   5  -4   4       10.43       10.31      1.32 o 
   6  -4   4       25.06       24.83      1.91 o 
   7  -4   4     1001.15     1027.27     11.60 o 
   8  -4   4      430.85      469.43      9.07 o 
   9  -4   4      280.84      279.14      8.86 o 
  10  -4   4        6.10        4.15      2.52 o 
  11  -4   4       25.17       36.24      5.65 o 
  12  -4   4       49.58       50.49      5.77 o 
 -13  -3   4        0.55        0.34      3.29 o 
 -12  -3   4        8.04       15.38      4.11 o 
 -11  -3   4       27.27       27.02      4.35 o 
 -10  -3   4       13.62        9.86      3.01 o 
  -9  -3   4      208.11      199.05      6.93 o 
  -8  -3   4       63.14       49.20      4.66 o 
  -7  -3   4       39.75       55.52      3.63 o 
  -6  -3   4      243.42      245.04      8.12 o 
  -5  -3   4       26.50       18.28      1.82 o 
  -4  -3   4     1364.97     1490.33     16.84 o 
  -3  -3   4       11.17        7.17      1.38 o 
  -2  -3   4       88.62       77.56      2.36 o 
  -1  -3   4      415.44      401.72      6.97 o 
   0  -3   4     1466.19     1481.98     20.58 o 
   1  -3   4       38.40       65.73      3.07 o 
   2  -3   4     1267.37     1309.53     16.69 o 
   3  -3   4       39.30       39.67      2.43 o 
   4  -3   4      377.94      362.15      6.46 o 
   5  -3   4      327.84      297.54      6.10 o 
   6  -3   4        5.06        2.44      1.25 o 
   7  -3   4       15.08        9.80      1.88 o 
   8  -3   4      523.05      541.41     10.86 o 
   9  -3   4      117.56      113.48      5.49 o 
  10  -3   4       61.86       66.80      5.51 o 
  11  -3   4        4.85        7.26      3.19 o 
  12  -3   4      126.80      121.52      7.87 o 
 -14  -2   4       29.76       41.80     11.16 o 
 -13  -2   4       37.41       39.65      5.76 o 
 -12  -2   4       55.05       38.85      5.32 o 
 -11  -2   4        1.08       -1.11      2.30 o 
 -10  -2   4       49.27       39.02      4.56 o 
  -9  -2   4       72.18       68.45      8.84 o 
  -8  -2   4      187.74      171.55      6.85 o 
  -7  -2   4       18.35       15.72      2.56 o 
  -6  -2   4      564.11      574.34     11.95 o 
  -5  -2   4     1464.47     1562.07     23.90 o 
  -4  -2   4       60.12       38.64      2.21 o 
  -3  -2   4       72.83       73.23      2.92 o 
  -2  -2   4      595.03      567.64      7.24 o 
  -1  -2   4      410.48      379.16      5.18 o 
   0  -2   4       54.58       64.60      1.89 o 
   1  -2   4       67.14       54.45      1.80 o 
   2  -2   4        3.21       10.23      1.25 o 
   3  -2   4      128.26      111.10      3.54 o 
   4  -2   4      268.07      251.18      5.21 o 
   5  -2   4        4.84        2.33      1.29 o 
   6  -2   4        1.97        2.89      1.39 o 
   7  -2   4       59.04       47.18      3.86 o 
   8  -2   4       68.56       79.58      4.59 o 
   9  -2   4        5.30        4.37      2.25 o 
  10  -2   4        4.01        8.46      3.06 o 
  11  -2   4       17.32       27.38      4.84 o 
  12  -2   4        0.46        6.06      4.35 o 
 -14  -1   4       66.85       77.63     11.07 o 
 -13  -1   4       33.54       46.85      5.80 o 
 -12  -1   4       29.11       33.85      4.93 o 
 -11  -1   4        0.52        0.17      2.32 o 
 -10  -1   4        7.92        4.35      2.39 o 
  -9  -1   4       19.19       11.29      2.80 o 
  -8  -1   4      220.55      214.95      8.21 o 
  -7  -1   4       67.38       47.35      3.68 o 
  -6  -1   4      335.30      311.50      8.10 o 
  -5  -1   4      558.24      678.61     12.57 o 
  -4  -1   4        3.00        8.82      1.27 o 
  -3  -1   4       96.41      176.67      3.88 o 
  -2  -1   4     1077.34      986.03     12.57 o 
  -1  -1   4      183.43      177.59      4.64 o 
   0  -1   4      578.54      587.20      8.32 o 
   1  -1   4      718.07      685.02     12.60 o 
   2  -1   4       25.12       28.96      1.74 o 
   3  -1   4       93.68      143.97      3.62 o 
   4  -1   4      160.39      168.53      4.33 o 
   5  -1   4      522.12      518.09     10.03 o 
   6  -1   4      256.51      273.30      7.73 o 
   7  -1   4      122.20      122.63      9.92 o 
   8  -1   4       31.11       24.42      3.06 o 
   9  -1   4        0.84        1.78      2.32 o 
  10  -1   4        0.61       -0.29      2.64 o 
  11  -1   4        1.05        5.41      3.13 o 
  12  -1   4       86.89      130.33     12.72 o 
 -14   0   4        2.50        2.68      3.66 o 
 -13   0   4        1.96        1.75      3.62 o 
 -12   0   4      136.36      146.89      8.34 o 
 -11   0   4        2.65        3.39      3.00 o 
 -10   0   4       45.92       45.11      4.54 o 
  -9   0   4        1.01       -1.82      1.82 o 
  -8   0   4       31.72       34.89      3.63 o 
  -7   0   4      217.48      235.78      7.36 o 
  -6   0   4      243.69      286.37      7.68 o 
  -5   0   4      897.77     1048.34     16.68 o 
  -4   0   4      731.64      723.72     10.47 o 
  -3   0   4      164.66      146.26      4.66 o 
  -2   0   4      320.19      380.45      5.31 o 
  -1   0   4      625.23      620.35     19.78 o 
   0   0   4      832.76      772.45     12.29 o 
   1   0   4      124.52      149.52      3.87 o 
   2   0   4       96.32      127.28      3.89 o 
   3   0   4      221.60      214.17      5.45 o 
   4   0   4       17.94       17.20      2.13 o 
   5   0   4       38.43       29.30      2.81 o 
   6   0   4       11.17        4.36      1.96 o 
   7   0   4      170.32      178.39      7.96 o 
   8   0   4       26.40       26.01      3.65 o 
   9   0   4       89.45       79.64      5.22 o 
  10   0   4       39.12       37.48      4.82 o 
  11   0   4       38.19       36.80      5.11 o 
 -14   1   4        6.35        4.37      3.89 o 
 -13   1   4        7.84       11.30      3.98 o 
 -12   1   4        0.12        5.23      3.00 o 
 -11   1   4        6.81        4.65      2.82 o 
 -10   1   4      595.84      477.62     12.98 o 
  -9   1   4      557.62      563.15     20.46 o 
  -8   1   4      648.19      603.17     13.56 o 
  -7   1   4       40.19       41.86      4.18 o 
  -6   1   4        7.50       10.46      1.52 o 
  -5   1   4        0.64        0.39      1.12 o 
  -4   1   4      327.14      382.53      9.70 o 
  -3   1   4     3017.50     3205.33     36.93 o 
  -2   1   4      670.08      708.68     10.08 o 
  -1   1   4     2494.11     2513.67     29.57 o 
   0   1   4       35.48       60.55      2.52 o 
   1   1   4       47.72       44.53      2.42 o 
   2   1   4      646.11      600.08     10.15 o 
   3   1   4      148.77      119.84      4.28 o 
   4   1   4       49.16       39.93      4.58 o 
   5   1   4        1.66        3.12      2.15 o 
   6   1   4        6.93       11.31      2.39 o 
   7   1   4       28.28       16.69      4.53 o 
   8   1   4        6.18        4.89      2.67 o 
   9   1   4       16.90        5.87      3.08 o 
  10   1   4       26.21       45.35      5.20 o 
  11   1   4        0.03        0.73      3.35 o 
 -14   2   4        0.94        5.36      3.93 o 
 -13   2   4       56.58       73.91     11.00 o 
 -12   2   4        5.41        2.70      2.91 o 
 -11   2   4       11.00        7.97      3.11 o 
 -10   2   4      191.74      123.53      6.80 o 
  -9   2   4        0.61        6.45      2.58 o 
  -8   2   4       72.23       75.88      5.22 o 
  -7   2   4        1.95        5.11      1.53 o 
  -6   2   4       48.04       52.33      2.80 o 
  -5   2   4      684.14      693.42     10.89 o 
  -4   2   4       62.45       70.06      3.12 o 
  -3   2   4       83.05       91.63      3.26 o 
  -2   2   4      273.70      254.88      5.85 o 
  -1   2   4      561.00      569.20      9.01 o 
   0   2   4     3305.35     3438.22     40.27 o 
   1   2   4     3365.83     3737.60     43.96 o 
   2   2   4      635.15      661.76     11.29 o 
   3   2   4        0.04        1.19      1.45 o 
   4   2   4        2.45        1.75      1.52 o 
   5   2   4      600.38      586.27     11.87 o 
   6   2   4        2.25        3.52      2.09 o 
   7   2   4       12.07       12.04      3.95 o 
   8   2   4       14.17       19.34      3.92 o 
   9   2   4       86.77       79.28      8.49 o 
  10   2   4      298.11      330.98     11.80 o 
 -14   3   4      123.46      134.55     12.85 o 
 -13   3   4       61.02       66.20      6.66 o 
 -12   3   4        6.98        3.90      3.41 o 
 -11   3   4        5.81        4.37      3.00 o 
 -10   3   4      111.53      106.43      6.52 o 
  -9   3   4      390.38      388.06     11.07 o 
  -8   3   4      457.67      422.96     13.67 o 
  -7   3   4       59.20       54.14      3.14 o 
  -6   3   4      148.14      175.32      5.91 o 
  -5   3   4      207.05      220.75      5.51 o 
  -4   3   4      102.86      114.93      3.81 o 
  -3   3   4        2.27        3.42      1.31 o 
  -2   3   4      130.92      111.07      5.40 o 
  -1   3   4      317.23      389.50      7.44 o 
   0   3   4      529.38      562.07      9.81 o 
   1   3   4     2871.33     3056.93     37.35 o 
   2   3   4      104.74      108.32      4.33 o 
   3   3   4       26.72       20.97      3.02 o 
   4   3   4      616.10      625.48     12.69 o 
   5   3   4      123.59      123.88      5.48 o 
   6   3   4        6.94        7.88      2.53 o 
   7   3   4       55.60       42.89      5.97 o 
   8   3   4        1.59        1.88      2.92 o 
   9   3   4       17.89       16.65      4.19 o 
  10   3   4        3.30        8.19      3.92 o 
 -14   4   4        8.39        7.76      3.60 o 
 -13   4   4       11.79        4.24      3.90 o 
 -12   4   4        3.39        4.42      2.81 o 
 -11   4   4       12.66        8.68      2.80 o 
 -10   4   4        8.26       11.48      3.19 o 
  -9   4   4      291.63      279.89      9.44 o 
  -8   4   4       47.00       41.30      4.04 o 
  -7   4   4        7.46       14.55      2.31 o 
  -6   4   4        1.05        0.38      1.26 o 
  -5   4   4       43.10       44.70      3.43 o 
  -4   4   4       71.27       68.12      7.29 o 
  -3   4   4       94.23       90.19      3.60 o 
  -2   4   4       67.62       86.93      6.22 o 
  -1   4   4      270.22      262.35      6.32 o 
   0   4   4      292.73      302.13      7.05 o 
   1   4   4       48.82       39.30      3.02 o 
   2   4   4      173.54      180.39      5.84 o 
   3   4   4       19.09       17.32      3.07 o 
   4   4   4       97.57       86.66      6.87 o 
   5   4   4       20.85       20.20      3.12 o 
   6   4   4       24.29       33.41      6.11 o 
   7   4   4       16.88       10.83      3.34 o 
   8   4   4        1.42       -1.12      2.94 o 
   9   4   4        2.24       -1.16      3.26 o 
 -14   5   4       34.71       22.89      8.22 o 
 -13   5   4        0.25        0.48      4.14 o 
 -12   5   4       80.07       79.80     11.91 o 
 -11   5   4      134.15      147.68     12.33 o 
 -10   5   4       17.02       15.01      3.71 o 
  -9   5   4        1.24       -0.83      2.23 o 
  -8   5   4      192.53      168.93      7.01 o 
  -7   5   4       45.37       39.16      3.15 o 
  -6   5   4       35.25       27.98      4.00 o 
  -5   5   4      227.87      244.01      5.60 o 
  -4   5   4       75.86       79.18      3.20 o 
  -3   5   4        2.24        0.79      1.15 o 
  -2   5   4       12.20       18.54      3.30 o 
  -1   5   4       43.70       44.37      3.13 o 
   0   5   4        3.32        3.41      1.79 o 
   1   5   4       19.58       14.02      2.45 o 
   2   5   4       17.49       18.99      2.79 o 
   3   5   4      221.37      199.17      8.02 o 
   4   5   4       75.89       77.36      4.93 o 
   5   5   4       23.36       30.50      3.79 o 
   6   5   4       15.21       12.58      3.19 o 
   7   5   4       21.20       27.53      4.44 o 
   8   5   4        0.79        1.29      3.39 o 
 -14   6   4        3.64        3.62      7.41 o 
 -13   6   4       14.32       24.06      8.16 o 
 -12   6   4      164.41      204.78     20.85 o 
 -11   6   4        4.82        2.20      5.13 o 
 -10   6   4       10.79       10.18      4.40 o 
  -9   6   4        6.03        1.51      4.24 o 
  -8   6   4        0.02       -0.43      1.75 o 
  -7   6   4       47.67       43.04      3.41 o 
  -6   6   4        0.02        2.75      1.34 o 
  -5   6   4       90.21       82.95      3.75 o 
  -4   6   4       24.18       25.22      2.29 o 
  -3   6   4       89.81       83.43      4.14 o 
  -2   6   4      240.80      229.35      6.59 o 
  -1   6   4       39.12       42.59      3.39 o 
   0   6   4       11.60        6.55      2.10 o 
   1   6   4       52.00       59.88      4.14 o 
   2   6   4       42.52       35.22      4.23 o 
   3   6   4        0.02        0.54      2.08 o 
   4   6   4       21.85       23.50      3.53 o 
   5   6   4        0.33       -0.38      2.34 o 
   6   6   4        2.95        6.25      2.68 o 
   7   6   4       11.93        9.02      3.86 o 
   8   6   4        1.43       -0.02      4.17 o 
 -13   7   4        3.10       11.41      6.05 o 
 -12   7   4       18.61       28.14      6.82 o 
 -11   7   4       12.91       25.41      6.01 o 
 -10   7   4        4.39        7.94      4.20 o 
  -9   7   4       46.07       58.51      6.91 o 
  -8   7   4        0.00        1.64      2.35 o 
  -7   7   4       14.20       17.25      2.75 o 
  -6   7   4       79.53       65.73      4.76 o 
  -5   7   4       59.32       49.91      5.91 o 
  -4   7   4       71.35       61.63      3.91 o 
  -3   7   4       61.94       68.45      5.08 o 
  -2   7   4        4.68        4.99      2.07 o 
  -1   7   4        1.55       -0.38      1.85 o 
   0   7   4        3.27        2.90      2.08 o 
   1   7   4       45.04       41.17      4.50 o 
   2   7   4       16.75       10.13      4.61 o 
   3   7   4        0.01        2.57      2.53 o 
   4   7   4        3.37        5.36      2.74 o 
   5   7   4       13.59       21.60      3.67 o 
   6   7   4      133.75      127.52      7.89 o 
   7   7   4       13.48       15.38      7.67 o 
 -13   8   4        0.86        2.48      5.37 o 
 -12   8   4        2.63        8.42      5.36 o 
 -11   8   4      231.19      258.97     13.91 o 
 -10   8   4       42.16       29.27      6.33 o 
  -9   8   4        8.39       14.15      4.65 o 
  -8   8   4      227.70      215.29     10.83 o 
  -7   8   4        7.41        9.63      2.60 o 
  -6   8   4        0.08        2.18      1.98 o 
  -5   8   4       52.02       54.57      6.24 o 
  -4   8   4        0.84        2.99      2.46 o 
  -3   8   4       84.18       90.46      6.23 o 
  -2   8   4        0.41       -1.38      2.06 o 
  -1   8   4        1.34       -1.81      1.89 o 
   0   8   4        6.55        1.46      2.07 o 
   1   8   4        2.51        0.02      2.08 o 
   2   8   4        8.27        8.95      3.08 o 
   3   8   4       10.04        8.45      3.19 o 
   4   8   4        0.09       -2.57      2.57 o 
   5   8   4        1.13        0.56      2.83 o 
   6   8   4        8.36        9.50      4.76 o 
 -12   9   4       55.22       78.87     10.82 o 
 -11   9   4       44.38       46.14      7.84 o 
 -10   9   4        1.34        4.76      4.28 o 
  -9   9   4        5.43        3.10      4.90 o 
  -8   9   4        5.94        1.67      2.84 o 
  -7   9   4       49.20       46.80      5.12 o 
  -6   9   4      688.12      682.53     16.59 o 
  -5   9   4      568.94      569.37     38.78 o 
  -4   9   4       58.56       59.34      6.97 o 
  -3   9   4        1.35       -0.98      2.17 o 
  -2   9   4      190.56      194.14     10.62 o 
  -1   9   4        0.28       -0.93      2.26 o 
   0   9   4       78.51       84.93      8.38 o 
   1   9   4       22.37       13.70      3.98 o 
   2   9   4       10.03       11.26      4.69 o 
   3   9   4       45.14       57.45      8.00 o 
   4   9   4      128.50      152.37      8.32 o 
 -11  10   4        3.85        4.18      7.58 o 
 -10  10   4       16.93       17.96      6.16 o 
  -9  10   4        1.26        6.09      4.80 o 
  -8  10   4       13.41       10.69      3.78 o 
  -7  10   4      145.01      156.31      8.54 o 
  -6  10   4      237.82      231.20      9.70 o 
  -5  10   4       26.92       40.63      6.18 o 
  -4  10   4       29.17       28.85      4.53 o 
  -3  10   4        2.30        6.73      3.47 o 
  -2  10   4       31.93       34.90      6.28 o 
  -1  10   4        9.17        5.90      3.45 o 
   0  10   4       65.14       62.64      8.65 o 
   1  10   4        0.22        2.24      4.11 o 
   2  10   4       48.24       62.14      8.56 o 
   3  10   4       10.34       14.19      5.70 o 
 -10  11   4       12.80       16.19      9.16 o 
  -9  11   4       13.14       12.18      8.56 o 
  -8  11   4       10.16        2.65      4.73 o 
  -7  11   4       53.24       51.39      7.59 o 
  -6  11   4        1.84       -0.69      4.15 o 
  -5  11   4        0.84        3.48      4.38 o 
  -4  11   4        6.12        2.99      4.14 o 
  -3  11   4       61.95       57.56      8.97 o 
  -2  11   4        7.21        4.58      4.52 o 
  -1  11   4        0.33       -1.05      4.06 o 
   0  11   4        1.17        5.09      4.55 o 
   1  11   4       11.88        3.65      5.21 o 
  -7  12   4       12.02       10.14      7.92 o 
  -6  12   4       28.26       18.74      8.43 o 
  -5  12   4       18.36       16.31      7.88 o 
  -4  12   4       15.95       18.32      8.31 o 
  -3  12   4       36.83       43.28     10.99 o 
  -2  12   4       30.57       23.77      9.58 o 
   2 -16   5        1.63        2.75      5.28 o 
   3 -16   5       21.41       16.48      7.24 o 
  -2 -15   5        1.03        1.37      3.63 o 
  -1 -15   5       26.15       28.07      5.78 o 
   0 -15   5       10.04        9.21      3.89 o 
   1 -15   5       20.40       18.45      4.43 o 
   2 -15   5       50.17       55.89      6.85 o 
   3 -15   5        0.13       -0.58      2.74 o 
   4 -15   5       85.12       84.98      7.69 o 
   5 -15   5       17.33       25.35      6.00 o 
   6 -15   5       15.19       18.73      5.60 o 
  -5 -14   5       29.75       37.14     10.18 o 
  -4 -14   5       10.29       11.81      6.11 o 
  -3 -14   5      106.68      109.26      8.11 o 
  -2 -14   5       50.34       57.43      7.71 o 
  -1 -14   5        3.16        3.74      4.44 o 
   0 -14   5        0.60        7.27      3.41 o 
   1 -14   5       32.66       36.53      6.53 o 
   2 -14   5        0.35        3.17      3.05 o 
   3 -14   5        0.26        1.51      2.70 o 
   4 -14   5        1.03        1.94      3.05 o 
   5 -14   5       51.08       53.18      6.16 o 
   6 -14   5       17.57       33.80      5.05 o 
   7 -14   5       13.58       14.34      4.30 o 
   8 -14   5       11.04       18.71      5.58 o 
  -6 -13   5       17.50       25.09      8.39 o 
  -5 -13   5        0.41        1.21      3.65 o 
  -4 -13   5        0.00        4.25      2.96 o 
  -3 -13   5       82.56       81.58      6.81 o 
  -2 -13   5       15.25       20.72      4.25 o 
  -1 -13   5       35.77       42.91      5.26 o 
   0 -13   5        3.80        3.10      2.75 o 
   1 -13   5        6.82        9.48      3.23 o 
   2 -13   5        0.99        3.16      2.67 o 
   3 -13   5        0.85       -1.61      2.16 o 
   4 -13   5       20.85       19.34      3.91 o 
   5 -13   5        0.13        2.93      2.68 o 
   6 -13   5       33.05       42.09      7.39 o 
   7 -13   5       10.58       10.53      3.47 o 
   8 -13   5       38.61       65.86      9.25 o 
   9 -13   5       31.66       27.77      8.26 o 
  -7 -12   5        2.62       -0.08      3.62 o 
  -6 -12   5       44.89       49.55      5.81 o 
  -5 -12   5        2.44        3.16      2.83 o 
  -4 -12   5        0.08        2.15      2.69 o 
  -3 -12   5       18.06       22.71      5.51 o 
  -2 -12   5       96.05       93.91      6.56 o 
  -1 -12   5       16.25       20.89      3.71 o 
   0 -12   5       52.11       50.08      5.23 o 
   1 -12   5        2.50       -1.84      1.84 o 
   2 -12   5       13.01        9.80      3.00 o 
   3 -12   5       65.28       64.21      5.68 o 
   4 -12   5       11.45       10.41      3.30 o 
   5 -12   5        7.30        6.46      2.75 o 
   6 -12   5        1.40        0.21      2.31 o 
   7 -12   5        5.84        4.18      2.87 o 
   8 -12   5       25.77       22.79      4.39 o 
   9 -12   5        4.78        9.89      6.56 o 
  10 -12   5        5.90        6.99      5.84 o 
  -9 -11   5        0.31        4.52      5.11 o 
  -8 -11   5        2.88       -0.44      3.60 o 
  -7 -11   5        3.22        1.99      7.22 o 
  -6 -11   5      271.63      262.97     10.13 o 
  -5 -11   5       36.74       30.01      4.39 o 
  -4 -11   5       37.08       44.44      4.84 o 
  -3 -11   5        0.01        1.22      2.22 o 
  -2 -11   5       94.12       85.08      6.02 o 
  -1 -11   5      408.68      405.08     11.71 o 
   0 -11   5      144.11      145.75      7.02 o 
   1 -11   5       10.28        6.57      2.92 o 
   2 -11   5       87.34       96.11      8.78 o 
   3 -11   5       23.87        9.98      2.79 o 
   4 -11   5       63.70       58.28      5.22 o 
   5 -11   5       45.15       33.62      4.24 o 
   6 -11   5       25.71       37.89      7.22 o 
   7 -11   5       38.40       54.29      5.48 o 
   8 -11   5       42.11       37.62      6.22 o 
   9 -11   5       11.51       15.67      5.12 o 
  10 -11   5        0.02       -0.12      3.50 o 
  11 -11   5       52.87       27.43      9.20 o 
 -10 -10   5        7.78        8.74      4.93 o 
  -9 -10   5       41.54       59.53      9.61 o 
  -8 -10   5       49.87       57.02      7.62 o 
  -7 -10   5       57.92       50.96      5.43 o 
  -6 -10   5       13.30       13.97      2.99 o 
  -5 -10   5        0.34        0.24      1.92 o 
  -4 -10   5      190.26      173.00      7.61 o 
  -3 -10   5       49.46       50.04      6.03 o 
  -2 -10   5       60.42       59.54      4.82 o 
  -1 -10   5      916.69      854.04     17.56 o 
   0 -10   5     1210.35     1224.67     22.36 o 
   1 -10   5       93.74       89.71      5.60 o 
   2 -10   5      124.19      122.95      7.05 o 
   3 -10   5      727.38      647.22     14.90 o 
   4 -10   5       99.70       74.60      6.09 o 
   5 -10   5      367.11      280.28     11.26 o 
   6 -10   5       43.88       55.94      6.47 o 
   7 -10   5        0.01        0.87      2.27 o 
   8 -10   5       10.68       13.56      4.48 o 
   9 -10   5       16.49       15.84      5.09 o 
  10 -10   5        0.37        1.35      3.55 o 
  11 -10   5       10.71       10.65      6.43 o 
 -10  -9   5        1.71        6.92      3.65 o 
  -9  -9   5       32.79       33.55      6.65 o 
  -8  -9   5        4.68        5.03      3.14 o 
  -7  -9   5       57.16       49.54      6.59 o 
  -6  -9   5      128.26      133.79      7.02 o 
  -5  -9   5        0.95       -0.67      1.81 o 
  -4  -9   5        2.76        3.40      1.74 o 
  -3  -9   5        4.78        4.64      1.94 o 
  -2  -9   5        7.54       12.13      2.69 o 
  -1  -9   5      257.68      264.69      8.48 o 
   0  -9   5       18.69       20.52      3.03 o 
   1  -9   5       37.92       40.26      3.89 o 
   2  -9   5       92.24       77.49      7.93 o 
   3  -9   5        2.30        1.63      1.71 o 
   4  -9   5      326.25      297.71      9.34 o 
   5  -9   5       95.70       68.11      5.15 o 
   6  -9   5       20.86       21.20      3.35 o 
   7  -9   5       52.56       53.39      4.96 o 
   8  -9   5        9.76        4.39      3.07 o 
   9  -9   5        1.69        0.84      2.95 o 
  10  -9   5       45.64       64.59      8.27 o 
  11  -9   5        4.68        1.76      3.82 o 
 -11  -8   5        0.18        4.70      3.73 o 
 -10  -8   5       21.90       27.65      4.97 o 
  -9  -8   5       97.11      112.02      7.60 o 
  -8  -8   5       88.77      101.89      6.85 o 
  -7  -8   5        3.24        5.49      3.58 o 
  -6  -8   5       14.51       13.21      2.70 o 
  -5  -8   5      120.94      118.76      5.90 o 
  -4  -8   5       19.01       16.65      2.56 o 
  -3  -8   5       17.15       17.84      4.11 o 
  -2  -8   5      120.33      115.44      4.28 o 
  -1  -8   5       47.50       44.22      4.21 o 
   0  -8   5       18.52       16.14      2.59 o 
   1  -8   5      207.57      203.62      6.86 o 
   2  -8   5      330.15      327.73     14.00 o 
   3  -8   5      614.76      614.58     13.39 o 
   4  -8   5     1042.17      981.65     18.64 o 
   5  -8   5      220.15      233.41      6.60 o 
   6  -8   5        0.32       -1.19      1.43 o 
   7  -8   5       68.93       71.51      4.51 o 
   8  -8   5        9.71        3.44      2.23 o 
   9  -8   5      113.90      136.55      7.91 o 
  10  -8   5       71.57       77.95      6.83 o 
  11  -8   5        4.28       -0.99      3.00 o 
  12  -8   5       90.41      125.49     15.16 o 
 -12  -7   5        4.21        5.56      3.73 o 
 -11  -7   5        3.76        1.56      2.67 o 
 -10  -7   5        0.84        1.45      2.27 o 
  -9  -7   5        4.19        1.32      1.94 o 
  -8  -7   5        0.01        2.32      1.80 o 
  -7  -7   5       25.77       23.27      2.79 o 
  -6  -7   5      371.01      373.39      7.00 o 
  -5  -7   5       76.26       85.93      3.96 o 
  -4  -7   5        6.89        7.50      1.34 o 
  -3  -7   5       13.18       14.39      2.08 o 
  -2  -7   5       54.57       41.92      2.72 o 
  -1  -7   5      137.90      141.39      6.50 o 
   0  -7   5       18.44       20.57      1.99 o 
   1  -7   5       16.03       19.93      1.61 o 
   2  -7   5        6.48        6.23      1.24 o 
   3  -7   5       12.97       10.26      1.37 o 
   4  -7   5      120.34      121.69      3.19 o 
   5  -7   5       70.17       83.06      2.94 o 
   6  -7   5        0.01        0.67      1.21 o 
   7  -7   5       35.30       34.51      2.69 o 
   8  -7   5        2.67        5.17      2.10 o 
   9  -7   5        4.68        1.10      1.97 o 
  10  -7   5        0.06       -0.58      2.30 o 
  11  -7   5       23.92       22.15      5.82 o 
  12  -7   5       50.68       42.09     10.69 o 
 -12  -6   5       18.57       29.71      5.41 o 
 -11  -6   5       39.18       36.81      5.34 o 
 -10  -6   5      135.03      134.31      6.85 o 
  -9  -6   5        2.68        3.39      2.37 o 
  -8  -6   5      119.33      110.66      5.94 o 
  -7  -6   5       74.03       65.26      3.65 o 
  -6  -6   5       95.23       89.03      4.22 o 
  -5  -6   5        8.46        4.79      1.63 o 
  -4  -6   5       54.02       73.64      2.98 o 
  -3  -6   5      127.34      147.98      3.72 o 
  -2  -6   5        0.08        0.44      1.02 o 
  -1  -6   5       18.37       19.24      1.99 o 
   0  -6   5        0.87       -0.18      0.92 o 
   1  -6   5       41.23       41.25      2.71 o 
   2  -6   5       18.97       32.09      2.08 o 
   3  -6   5      195.42      175.73      3.52 o 
   4  -6   5      247.49      256.90      4.94 o 
   5  -6   5       95.11       99.19      3.94 o 
   6  -6   5      126.24      122.00      5.02 o 
   7  -6   5      213.88      207.59      5.39 o 
   8  -6   5       77.55       87.06      4.08 o 
   9  -6   5        0.03        2.42      2.02 o 
  10  -6   5        8.12       12.35      3.03 o 
  11  -6   5        2.70        6.45      3.72 o 
  12  -6   5        2.33        5.62      5.09 o 
 -13  -5   5       88.20      121.29     10.85 o 
 -12  -5   5       27.43       32.31      5.30 o 
 -11  -5   5       69.06       83.69      6.88 o 
 -10  -5   5       15.75       17.20      3.85 o 
  -9  -5   5       18.67       24.90      3.92 o 
  -8  -5   5      265.11      285.34     11.04 o 
  -7  -5   5      777.27      787.64     29.16 o 
  -6  -5   5       23.11       23.47      3.23 o 
  -5  -5   5        0.16        0.24      1.40 o 
  -4  -5   5      597.36      721.86     10.12 o 
  -3  -5   5      169.16      192.36      3.80 o 
  -2  -5   5        1.78        9.35      1.32 o 
  -1  -5   5      201.69      231.52      4.78 o 
   0  -5   5      300.40      365.18      6.06 o 
   1  -5   5      237.84      330.47      6.84 o 
   2  -5   5        5.61        5.36      1.02 o 
   3  -5   5      245.12      241.16      5.61 o 
   4  -5   5       75.83       87.55      2.74 o 
   5  -5   5      241.69      247.92      5.23 o 
   6  -5   5        7.27        5.06      1.28 o 
   7  -5   5        2.59        1.92      1.10 o 
   8  -5   5       31.77       21.89      2.35 o 
   9  -5   5      201.12      201.62      6.44 o 
  10  -5   5       26.06       26.87      3.67 o 
  11  -5   5        0.48       -1.10      2.39 o 
  12  -5   5        9.24       10.07      5.53 o 
 -13  -4   5       55.86       65.05      7.79 o 
 -12  -4   5       26.73       29.37      4.92 o 
 -11  -4   5       65.33       71.42      6.34 o 
 -10  -4   5        1.88        3.33      2.65 o 
  -9  -4   5      120.34       99.00      6.09 o 
  -8  -4   5     2282.63     2156.46     34.68 o 
  -7  -4   5      341.31      331.25      9.47 o 
  -6  -4   5      263.80      273.77     10.48 o 
  -5  -4   5       12.84       13.72      2.13 o 
  -4  -4   5      171.52      180.98      3.75 o 
  -3  -4   5      115.79      108.27      3.06 o 
  -2  -4   5     2937.31     3291.54     42.76 o 
  -1  -4   5       13.53       15.53      1.56 o 
   0  -4   5        0.22       19.55      3.79 o 
   1  -4   5        2.67       33.99      4.69 o 
   2  -4   5     1737.64     1975.80     21.76 o 
   3  -4   5       87.25       82.56      3.28 o 
   4  -4   5      680.34      733.73     13.83 o 
   5  -4   5      329.84      315.91      6.57 o 
   6  -4   5      114.19      104.00      3.88 o 
   7  -4   5      222.34      222.77      5.08 o 
   8  -4   5      566.88      512.60      9.61 o 
   9  -4   5       77.43       50.08      4.18 o 
  10  -4   5        3.24        3.83      2.73 o 
  11  -4   5        1.91        2.43      3.02 o 
  12  -4   5        0.07        0.71      3.83 o 
 -14  -3   5        2.24       10.78      5.02 o 
 -13  -3   5       14.34       19.21      4.65 o 
 -12  -3   5        3.71        5.59      3.33 o 
 -11  -3   5       32.45       39.04      5.30 o 
 -10  -3   5      239.18      197.84      8.46 o 
  -9  -3   5      481.18      418.40     11.83 o 
  -8  -3   5      468.47      416.46     18.63 o 
  -7  -3   5        1.29        0.37      1.70 o 
  -6  -3   5        7.82       15.86      1.58 o 
  -5  -3   5      176.40      177.10      4.43 o 
  -4  -3   5      531.47      556.21      7.95 o 
  -3  -3   5      156.53      205.92      4.07 o 
  -2  -3   5      324.78      452.80      6.45 o 
  -1  -3   5       46.60       46.12      1.79 o 
   0  -3   5      340.06      282.61      4.65 o 
   1  -3   5     1211.49     1140.75     13.36 o 
   2  -3   5      229.41      251.23      5.36 o 
   3  -3   5      122.96      142.34      3.75 o 
   4  -3   5      657.49      703.30     13.91 o 
   5  -3   5       33.97       38.87      3.55 o 
   6  -3   5       46.16       46.99      3.22 o 
   7  -3   5     1031.59     1046.63     15.88 o 
   8  -3   5      169.37      148.43      6.43 o 
   9  -3   5      268.26      247.32      7.77 o 
  10  -3   5       70.33       82.15      6.17 o 
  11  -3   5        0.02        4.64      3.31 o 
 -14  -2   5        2.03        1.23      3.57 o 
 -13  -2   5        7.07        5.24      3.55 o 
 -12  -2   5       10.46        6.29      3.32 o 
 -11  -2   5        6.24        3.96      2.78 o 
 -10  -2   5       53.84       54.65      5.08 o 
  -9  -2   5      175.66      158.39      7.03 o 
  -8  -2   5       26.62       21.53      4.21 o 
  -7  -2   5       40.43       31.87      3.35 o 
  -6  -2   5      578.83      529.98      7.83 o 
  -5  -2   5      327.73      307.98      7.18 o 
  -4  -2   5       74.85       91.09      3.62 o 
  -3  -2   5     1463.44     1425.57     20.71 o 
  -2  -2   5     1111.02     1197.82     15.00 o 
  -1  -2   5        0.26        3.59      1.48 o 
   0  -2   5        4.70       10.15      1.06 o 
   1  -2   5      298.42      386.38      5.31 o 
   2  -2   5      111.75      150.18      4.23 o 
   3  -2   5      195.22      202.59      4.53 o 
   4  -2   5      526.61      508.33     13.27 o 
   5  -2   5      542.13      539.42      9.18 o 
   6  -2   5       77.70       89.97      4.55 o 
   7  -2   5      218.84      207.86     12.57 o 
   8  -2   5        0.09        0.50      1.93 o 
   9  -2   5        1.54        1.07      2.12 o 
  10  -2   5       97.16      104.17      6.12 o 
  11  -2   5        9.27       12.01      3.90 o 
 -14  -1   5        9.21       13.81      4.48 o 
 -13  -1   5        1.82        3.15      3.14 o 
 -12  -1   5       34.13       33.05      4.82 o 
 -11  -1   5       38.77       30.90      4.47 o 
 -10  -1   5       75.59       65.47      5.36 o 
  -9  -1   5      448.42      389.21     10.98 o 
  -8  -1   5        2.67        2.32      2.13 o 
  -7  -1   5       70.91       67.10      4.24 o 
  -6  -1   5       18.78       13.65      1.71 o 
  -5  -1   5      842.64      995.46     14.07 o 
  -4  -1   5       46.54      105.56      6.30 o 
  -3  -1   5     1398.36     1480.80     18.54 o 
  -2  -1   5       28.90       39.55      2.03 o 
  -1  -1   5       29.71       25.88      3.58 o 
   0  -1   5       81.94       60.86      2.15 o 
   1  -1   5      144.94      149.10      3.94 o 
   2  -1   5      419.94      370.92      6.13 o 
   3  -1   5      119.78      113.42      3.41 o 
   4  -1   5      547.50      574.85      9.16 o 
   5  -1   5      133.31      138.34      5.20 o 
   6  -1   5       97.56      106.39      4.99 o 
   7  -1   5      223.96      179.29      8.10 o 
   8  -1   5       37.75       47.12      4.59 o 
   9  -1   5        9.60        8.55      2.73 o 
  10  -1   5       14.38       13.83      3.41 o 
  11  -1   5        7.35        7.77      3.75 o 
 -14   0   5        1.99        7.33      4.23 o 
 -13   0   5       90.39      102.30     10.99 o 
 -12   0   5       15.11        8.56      3.35 o 
 -11   0   5       76.69       81.90      8.96 o 
 -10   0   5       20.67       15.78      3.28 o 
  -9   0   5        8.05        7.57      2.64 o 
  -8   0   5       36.26       39.28      5.51 o 
  -7   0   5        1.20        1.75      1.86 o 
  -6   0   5       19.47        9.77      1.55 o 
  -5   0   5        3.73        1.13      1.09 o 
  -4   0   5      267.65      288.15      6.74 o 
  -3   0   5       52.35       63.32      3.31 o 
  -2   0   5       41.70       35.26      4.53 o 
  -1   0   5        4.41       31.10      2.50 o 
   0   0   5      696.23      768.66     11.17 o 
   1   0   5     1257.96     1293.61     20.43 o 
   2   0   5       76.04       63.62      3.07 o 
   3   0   5       41.35       31.73      2.66 o 
   4   0   5        0.03        1.21      1.48 o 
   5   0   5      115.93      117.34      6.00 o 
   6   0   5       18.59       24.12      3.50 o 
   7   0   5       20.76       12.42      3.59 o 
   8   0   5       14.18        8.35      3.03 o 
   9   0   5       58.49       72.29      5.91 o 
  10   0   5        4.32        3.10      2.91 o 
  11   0   5        6.22        6.59      4.41 o 
 -14   1   5       24.49       21.54      5.16 o 
 -13   1   5        9.32       13.56      4.21 o 
 -12   1   5        0.01       -0.50      2.73 o 
 -11   1   5       69.78       61.76      5.60 o 
 -10   1   5        8.58       14.65      5.70 o 
  -9   1   5        0.00       -1.90      1.90 o 
  -8   1   5        4.96        4.25      2.31 o 
  -7   1   5       38.00       29.43      3.87 o 
  -6   1   5      132.21      185.91      5.03 o 
  -5   1   5      235.88      222.32      5.43 o 
  -4   1   5       22.44       20.62      2.02 o 
  -3   1   5        0.11        1.75      0.87 o 
  -2   1   5        0.27        6.94      1.13 o 
  -1   1   5        0.90        1.62      0.96 o 
   0   1   5      185.75      183.62      4.57 o 
   1   1   5      265.08      338.85      7.03 o 
   2   1   5        2.14        2.01      1.43 o 
   3   1   5       91.87       83.70      4.02 o 
   4   1   5      320.94      301.79      8.73 o 
   5   1   5      438.19      428.72     11.63 o 
   6   1   5       22.59       13.80      2.77 o 
   7   1   5        8.85        6.36      3.09 o 
   8   1   5       82.57       79.61      5.95 o 
   9   1   5        6.44       -0.99      3.26 o 
  10   1   5        9.96       10.32      3.40 o 
 -14   2   5       15.72       12.27      5.28 o 
 -13   2   5        0.49        1.82      3.27 o 
 -12   2   5        8.09        5.24      3.34 o 
 -11   2   5      356.18      333.93     11.28 o 
 -10   2   5        0.97        4.33      2.70 o 
  -9   2   5      496.15      416.02     11.48 o 
  -8   2   5       32.90       48.61      4.19 o 
  -7   2   5       32.42       28.30      2.24 o 
  -6   2   5       46.71       62.08      3.20 o 
  -5   2   5       12.57       12.53      1.76 o 
  -4   2   5       39.79       49.56      2.62 o 
  -3   2   5      596.95      657.34     11.95 o 
  -2   2   5        2.66        2.79      1.16 o 
  -1   2   5      383.65      398.31      7.46 o 
   0   2   5     6006.16     6115.97     74.94 o 
   1   2   5      164.39      153.72      4.78 o 
   2   2   5       34.68       32.13      2.78 o 
   3   2   5      213.09      217.66      6.48 o 
   4   2   5        0.14       -1.56      1.56 o 
   5   2   5       53.27       51.94      4.78 o 
   6   2   5      123.14      116.72      7.81 o 
   7   2   5       18.41       14.24      3.73 o 
   8   2   5        0.13        0.48      2.82 o 
   9   2   5       42.29       33.97      4.79 o 
  10   2   5       30.47       43.63      5.86 o 
 -14   3   5        7.93       13.66      4.06 o 
 -13   3   5       23.92       16.90      3.90 o 
 -12   3   5       14.61        8.12      3.03 o 
 -11   3   5       15.73       17.53      3.28 o 
 -10   3   5        0.09        0.39      1.97 o 
  -9   3   5      686.26      619.79     13.73 o 
  -8   3   5      344.02      352.23     12.61 o 
  -7   3   5      292.01      273.79      6.89 o 
  -6   3   5      108.82       82.07      4.07 o 
  -5   3   5      215.71      220.26      5.69 o 
  -4   3   5      115.52      123.58      4.66 o 
  -3   3   5      275.52      291.50      6.82 o 
  -2   3   5       26.32       22.28      2.12 o 
  -1   3   5      106.18      132.58      7.12 o 
   0   3   5     1169.50     1150.49     16.93 o 
   1   3   5      201.26      216.40      6.07 o 
   2   3   5       55.25       61.10      5.99 o 
   3   3   5       12.45       12.23      4.35 o 
   4   3   5       73.94       67.19      4.42 o 
   5   3   5       51.36       52.67      8.73 o 
   6   3   5      192.12      199.85      7.54 o 
   7   3   5        8.98        5.31      3.40 o 
   8   3   5       62.80       78.74      6.47 o 
   9   3   5       70.02       74.42      7.37 o 
 -14   4   5        5.68        6.31      4.33 o 
 -13   4   5        1.62        2.89      3.72 o 
 -12   4   5        7.87        8.36      3.67 o 
 -11   4   5      131.02      145.38      8.25 o 
 -10   4   5        2.19        0.02      2.53 o 
  -9   4   5       78.24       79.73      5.54 o 
  -8   4   5       50.36       58.08      5.85 o 
  -7   4   5       54.39       44.24      3.27 o 
  -6   4   5        6.23        8.69      2.71 o 
  -5   4   5       89.41      103.36      4.99 o 
  -4   4   5      181.37      185.28      5.39 o 
  -3   4   5       54.46       69.70      5.97 o 
  -2   4   5       92.73       92.51      5.04 o 
  -1   4   5      176.42      188.65      5.63 o 
   0   4   5       65.81       63.01      4.93 o 
   1   4   5      540.63      544.88     11.25 o 
   2   4   5     1870.33     1959.08     27.52 o 
   3   4   5        2.42        2.31      1.91 o 
   4   4   5      113.41      100.90      5.44 o 
   5   4   5        6.92        3.85      2.27 o 
   6   4   5      141.12      160.43      7.23 o 
   7   4   5        3.03        8.50      3.41 o 
   8   4   5        2.78        4.10      3.73 o 
 -14   5   5        4.57        3.75      7.67 o 
 -13   5   5       14.51       14.31      5.86 o 
 -12   5   5       52.12       44.58      8.26 o 
 -11   5   5        0.49        6.20      3.47 o 
 -10   5   5       58.97       60.95      5.94 o 
  -9   5   5        1.76       -0.31      3.55 o 
  -8   5   5      157.46      146.72     10.89 o 
  -7   5   5      160.44      161.54      5.70 o 
  -6   5   5       29.00       42.14      3.26 o 
  -5   5   5        0.76       -1.30      1.81 o 
  -4   5   5       99.30      104.14      4.50 o 
  -3   5   5       45.09       53.24      4.88 o 
  -2   5   5       39.73       45.20      5.32 o 
  -1   5   5       91.12       83.89      4.31 o 
   0   5   5      207.94      194.72      6.26 o 
   1   5   5       68.16       66.99      4.31 o 
   2   5   5        0.92        2.34      2.05 o 
   3   5   5        1.23        0.50      2.21 o 
   4   5   5       40.38       35.11      3.98 o 
   5   5   5       10.97        4.87      2.50 o 
   6   5   5        6.31       -0.40      2.60 o 
   7   5   5       15.14        7.81      4.44 o 
   8   5   5       10.80        8.07      4.90 o 
 -13   6   5        9.10        3.95      7.77 o 
 -12   6   5       85.08      112.11     10.29 o 
 -11   6   5       31.33       51.25      7.35 o 
 -10   6   5        0.35        5.99      3.74 o 
  -9   6   5      105.67      107.84      8.23 o 
  -8   6   5       18.36       17.71      2.79 o 
  -7   6   5       23.70       25.68      4.09 o 
  -6   6   5        2.70        0.63      2.82 o 
  -5   6   5       49.22       39.81      3.63 o 
  -4   6   5        1.99        3.14      1.92 o 
  -3   6   5       85.62       83.66      4.82 o 
  -2   6   5        8.84       11.01      2.48 o 
  -1   6   5       10.60       12.00      3.23 o 
   0   6   5       78.57       73.42      4.51 o 
   1   6   5        9.31        5.29      2.72 o 
   2   6   5      176.24      154.31      9.15 o 
   3   6   5       22.94       18.77      3.32 o 
   4   6   5        2.65        2.80      2.66 o 
   5   6   5       20.78       20.29      4.39 o 
   6   6   5       15.94       15.70      5.19 o 
   7   6   5       18.63       25.06      5.86 o 
 -13   7   5        0.04        1.45      5.03 o 
 -12   7   5        2.02        5.47      4.99 o 
 -11   7   5       15.85        8.71      4.94 o 
 -10   7   5        1.59       10.90      4.50 o 
  -9   7   5       26.63       27.54      6.92 o 
  -8   7   5        8.72       10.84      3.77 o 
  -7   7   5        7.13        8.51      4.01 o 
  -6   7   5       63.14       51.40      4.78 o 
  -5   7   5        3.61        0.02      2.86 o 
  -4   7   5       71.83       74.30      4.44 o 
  -3   7   5       36.79       35.96      5.81 o 
  -2   7   5       44.38       49.60      5.66 o 
  -1   7   5       19.30       20.81      3.16 o 
   0   7   5        0.29       -1.97      1.97 o 
   1   7   5        1.13        1.03      2.21 o 
   2   7   5       46.44       50.00      5.47 o 
   3   7   5        6.03        6.14      3.25 o 
   4   7   5        1.17        2.79      3.27 o 
   5   7   5       16.75       18.47      4.61 o 
   6   7   5       11.41       13.43      5.97 o 
 -12   8   5       45.27       46.68      8.32 o 
 -11   8   5        0.00        3.82      4.86 o 
 -10   8   5        5.96       13.63      5.18 o 
  -9   8   5        3.32        0.85      3.43 o 
  -8   8   5       68.71       67.50      7.26 o 
  -7   8   5      228.50      244.56     10.55 o 
  -6   8   5        2.45        4.98      2.76 o 
  -5   8   5        8.29        3.58      2.85 o 
  -4   8   5        2.07        5.17      2.68 o 
  -3   8   5       92.90       91.32      6.18 o 
  -2   8   5        5.46        9.40      4.00 o 
  -1   8   5        1.54        3.19      3.10 o 
   0   8   5       31.06       30.19      4.73 o 
   1   8   5       22.60       21.04      7.16 o 
   2   8   5        4.37        2.69      3.31 o 
   3   8   5        0.16       -0.52      3.16 o 
   4   8   5        6.86       -3.17      3.37 o 
   5   8   5        9.33        7.37      3.84 o 
 -11   9   5        0.01       -1.53      7.41 o 
 -10   9   5      108.82      126.17     15.38 o 
  -9   9   5        6.27        9.24      7.67 o 
  -8   9   5       23.48       14.36      5.14 o 
  -7   9   5      399.57      447.79     16.79 o 
  -6   9   5      183.70      180.31     10.92 o 
  -5   9   5       14.40       19.15      5.15 o 
  -4   9   5        0.00        1.99      5.07 o 
  -3   9   5        0.89        1.02      3.37 o 
  -2   9   5      193.79      191.60     15.46 o 
  -1   9   5       55.60       53.77      7.53 o 
   0   9   5       15.37       20.41      5.56 o 
   1   9   5        7.09       11.20      4.92 o 
   2   9   5       17.78       21.75      6.19 o 
   3   9   5        0.02        3.71      4.54 o 
 -10  10   5       44.60       34.84     10.69 o 
  -9  10   5       11.90       10.27      8.01 o 
  -8  10   5       68.57       59.26      7.86 o 
  -7  10   5      164.59      177.37     11.70 o 
  -6  10   5       15.11       10.81      7.31 o 
  -5  10   5      137.65      153.94     10.98 o 
  -4  10   5        3.88       -0.58      3.90 o 
  -3  10   5        9.50        9.18      4.64 o 
  -2  10   5       17.02       19.40      5.72 o 
  -1  10   5       66.89       60.15      8.32 o 
   0  10   5        3.25        2.66      5.03 o 
   1  10   5        0.28       -3.02      4.39 o 
   2  10   5        0.27        2.64      6.18 o 
  -8  11   5       70.68       67.93      9.02 o 
  -7  11   5       63.85       64.85     13.61 o 
  -6  11   5        0.96        0.73      4.52 o 
  -5  11   5       41.76       38.40      7.20 o 
  -4  11   5       12.00        7.51      5.21 o 
  -3  11   5        1.95        3.24      4.37 o 
  -2  11   5        1.36       -0.80      4.36 o 
  -1  11   5        9.79        8.55      5.12 o 
   0 -16   6        0.52       -0.36      4.02 o 
   1 -16   6       29.67       44.79      7.30 o 
   2 -16   6        8.17        1.31      4.28 o 
   3 -16   6       15.09       17.68      5.64 o 
  -3 -15   6        8.31       13.84      4.83 o 
  -2 -15   6        4.84        4.00      4.31 o 
  -1 -15   6       12.95       11.93      4.40 o 
   0 -15   6        3.84        1.61      3.31 o 
   1 -15   6       11.80       20.90      5.41 o 
   2 -15   6       36.02       37.78     11.47 o 
   3 -15   6       38.79       58.12      7.48 o 
   4 -15   6        3.91        3.99      3.36 o 
   5 -15   6       27.26       36.30      6.70 o 
   6 -15   6        0.07       -2.54      3.56 o 
  -5 -14   6       20.10       20.43      5.39 o 
  -4 -14   6        9.73        8.60      3.94 o 
  -3 -14   6        8.36       10.68      3.82 o 
  -2 -14   6        6.92        8.60      3.46 o 
  -1 -14   6       84.56       85.94     11.41 o 
   0 -14   6        1.30        4.46      2.95 o 
   1 -14   6        2.69        3.92      2.92 o 
   2 -14   6        5.03        6.21      3.19 o 
   3 -14   6        9.43        7.89      4.36 o 
   4 -14   6       53.10       62.14      6.45 o 
   5 -14   6       64.94       69.02      6.83 o 
   6 -14   6        5.81        7.72      3.61 o 
   7 -14   6        2.43        5.34      3.41 o 
   8 -14   6       74.29      110.84     10.40 o 
  -7 -13   6       26.58       53.76     10.73 o 
  -6 -13   6        0.02        0.54      3.20 o 
  -5 -13   6       40.46       46.24      8.95 o 
  -4 -13   6        1.22       -0.66      2.87 o 
  -3 -13   6       14.34       11.71      3.60 o 
  -2 -13   6      108.12      103.73      7.33 o 
  -1 -13   6       12.07       13.48      3.55 o 
   0 -13   6       36.45       36.73      4.90 o 
   1 -13   6        0.68        2.89      2.52 o 
   2 -13   6       29.03       33.69      4.67 o 
   3 -13   6       18.11       21.93      4.06 o 
   4 -13   6       45.65       41.19      5.16 o 
   5 -13   6       36.45       36.12      8.21 o 
   6 -13   6        8.37        9.00      3.46 o 
   7 -13   6       57.58       59.15      6.22 o 
   8 -13   6        0.37        1.42      2.85 o 
   9 -13   6        0.54       -2.56      5.11 o 
  -8 -12   6        4.78        9.63      5.75 o 
  -7 -12   6        3.84        0.81      3.44 o 
  -6 -12   6        8.43       11.06      4.06 o 
  -5 -12   6       61.75       54.62      6.97 o 
  -4 -12   6       15.22       15.87      3.80 o 
  -3 -12   6       33.26       32.81      4.74 o 
  -2 -12   6        5.42        6.54      2.87 o 
  -1 -12   6      170.80      169.26      7.97 o 
   0 -12   6       38.61       27.65      8.10 o 
   1 -12   6       64.85       54.49      5.31 o 
   2 -12   6       12.20       15.48      5.63 o 
   3 -12   6        3.05        6.07      2.55 o 
   4 -12   6       24.03       19.81      3.76 o 
   5 -12   6       64.46       66.00      5.88 o 
   6 -12   6       21.14       16.05      3.49 o 
   7 -12   6       57.52       77.50      6.67 o 
   8 -12   6        3.17        4.20      4.01 o 
   9 -12   6        8.08        6.98      4.48 o 
  10 -12   6        0.48        2.09      5.37 o 
  -9 -11   6        5.36       -1.87      4.47 o 
  -8 -11   6        5.91        3.74      4.07 o 
  -7 -11   6        6.31       16.79      6.79 o 
  -6 -11   6       45.29       41.70      6.30 o 
  -5 -11   6        5.09        6.86      2.76 o 
  -4 -11   6        2.20        0.71      2.20 o 
  -3 -11   6       69.07       61.16      5.35 o 
  -2 -11   6      577.61      549.18     16.85 o 
  -1 -11   6       30.78       30.44      4.14 o 
   0 -11   6        9.94        9.11      2.77 o 
   1 -11   6       34.86       28.20      3.94 o 
   2 -11   6       99.16       91.40     10.15 o 
   3 -11   6       69.91       59.78      5.22 o 
   4 -11   6      223.65      183.89     13.54 o 
   5 -11   6       39.10       38.57      8.06 o 
   6 -11   6        2.25        2.78      2.48 o 
   7 -11   6      135.17      150.15      8.10 o 
   8 -11   6       72.88      111.23     14.50 o 
   9 -11   6        0.24        2.38      7.54 o 
  10 -11   6        4.23       -1.70      4.17 o 
 -10 -10   6       28.31       40.41      7.12 o 
  -9 -10   6        3.95        4.44      3.73 o 
  -8 -10   6       29.95       23.28      5.10 o 
  -7 -10   6      140.43      128.74     11.62 o 
  -6 -10   6        0.29        2.54      2.20 o 
  -5 -10   6      441.71      410.91     10.14 o 
  -4 -10   6      252.85      231.58      8.61 o 
  -3 -10   6        8.63        4.60      2.61 o 
  -2 -10   6       83.18       80.46      5.43 o 
  -1 -10   6        4.83        1.65      2.37 o 
   0 -10   6      320.30      314.41     16.88 o 
   1 -10   6        7.68        4.96      2.29 o 
   2 -10   6      332.60      304.40      9.65 o 
   3 -10   6      847.16      743.65     17.37 o 
   4 -10   6       76.19       40.29      4.41 o 
   5 -10   6       48.20       39.99      6.70 o 
   6 -10   6        2.54        5.04      2.53 o 
   7 -10   6        8.04        9.43      3.04 o 
   8 -10   6        4.73        6.10      3.46 o 
   9 -10   6        1.78       -1.92      3.40 o 
  10 -10   6       15.61       16.96      5.37 o 
  11 -10   6        0.60        2.00      5.54 o 
 -11  -9   6        0.38        4.44      4.40 o 
 -10  -9   6        6.15       10.87      4.10 o 
  -9  -9   6       15.41       18.97      4.23 o 
  -8  -9   6       96.59      107.08      7.16 o 
  -7  -9   6        9.74        9.65      3.13 o 
  -6  -9   6       85.39       94.30      6.02 o 
  -5  -9   6      622.56      628.50     12.65 o 
  -4  -9   6        0.28        1.33      1.79 o 
  -3  -9   6        9.31        5.24      1.96 o 
  -2  -9   6        9.61       23.67      3.63 o 
  -1  -9   6       45.49       48.79      4.40 o 
   0  -9   6     1641.98     1489.91     25.09 o 
   1  -9   6      705.78      615.63     13.78 o 
   2  -9   6      149.42      154.29      6.46 o 
   3  -9   6       93.28      114.81      6.05 o 
   4  -9   6        0.84       -0.12      1.69 o 
   5  -9   6        0.12       -0.21      1.92 o 
   6  -9   6        0.00        3.44      2.16 o 
   7  -9   6        0.70        2.13      2.27 o 
   8  -9   6        2.72        4.62      3.11 o 
   9  -9   6       31.48       33.09      6.05 o 
  10  -9   6       77.86       96.53      9.78 o 
  11  -9   6       12.71        4.17      5.62 o 
 -11  -8   6       21.20       24.50      7.41 o 
 -10  -8   6       45.15       46.63      5.94 o 
  -9  -8   6       50.78       52.70      5.71 o 
  -8  -8   6       11.90       10.16      2.94 o 
  -7  -8   6      231.35      229.48     12.05 o 
  -6  -8   6      804.89      835.87     15.00 o 
  -5  -8   6      722.93      694.62     14.95 o 
  -4  -8   6        9.94        9.52      2.22 o 
  -3  -8   6       70.16       67.77      3.72 o 
  -2  -8   6      569.18      553.61     10.21 o 
  -1  -8   6      207.22      184.60      5.77 o 
   0  -8   6      178.85      186.42      4.71 o 
   1  -8   6       65.61       57.24      3.56 o 
   2  -8   6      182.48      175.68      5.68 o 
   3  -8   6      190.79      176.43      5.78 o 
   4  -8   6      258.72      244.85      7.08 o 
   5  -8   6      189.14      180.20      9.59 o 
   6  -8   6       43.98       32.35      3.56 o 
   7  -8   6        0.04       -1.08      1.47 o 
   8  -8   6        0.33       -1.05      1.95 o 
   9  -8   6        2.01        1.11      2.43 o 
  10  -8   6       14.03       11.33      3.73 o 
  11  -8   6        6.26        2.50      3.40 o 
 -12  -7   6        0.26        2.40      2.93 o 
 -11  -7   6        3.22        4.51      2.80 o 
 -10  -7   6        6.44        5.08      2.56 o 
  -9  -7   6       46.19       35.48      4.00 o 
  -8  -7   6        0.03        0.06      1.80 o 
  -7  -7   6       40.38       36.13      3.43 o 
  -6  -7   6        0.45        3.89      1.55 o 
  -5  -7   6      299.81      281.05      7.28 o 
  -4  -7   6      108.93      108.99      5.24 o 
  -3  -7   6        0.82        1.27      1.37 o 
  -2  -7   6       14.63        5.80      1.40 o 
  -1  -7   6       20.18       15.90      1.70 o 
   0  -7   6       16.80       17.15      1.77 o 
   1  -7   6      188.85      178.38      4.45 o 
   2  -7   6       42.47       47.21      2.56 o 
   3  -7   6     1071.24     1056.71     12.59 o 
   4  -7   6      166.51      154.57      4.88 o 
   5  -7   6       29.03       19.94      2.32 o 
   6  -7   6       80.34       66.73      3.35 o 
   7  -7   6        0.51        3.64      1.54 o 
   8  -7   6       25.50       17.28      3.42 o 
   9  -7   6        0.38        1.35      2.30 o 
  10  -7   6        1.18        0.91      2.65 o 
  11  -7   6        1.70        0.14      3.74 o 
 -13  -6   6        2.12        1.17      7.37 o 
 -12  -6   6        6.72        9.50      3.97 o 
 -11  -6   6       36.93       38.83      8.70 o 
 -10  -6   6        0.01        2.70      2.63 o 
  -9  -6   6       18.91       21.58      4.95 o 
  -8  -6   6      156.07      135.91      5.91 o 
  -7  -6   6       32.41       37.67      3.38 o 
  -6  -6   6      433.71      440.61      8.21 o 
  -5  -6   6      307.90      298.95      6.27 o 
  -4  -6   6      169.35      197.61      4.29 o 
  -3  -6   6        2.64        6.11      1.00 o 
  -2  -6   6      344.01      373.76      6.83 o 
  -1  -6   6      390.14      422.02      7.13 o 
   0  -6   6       48.98       49.87      2.88 o 
   1  -6   6      390.46      348.36      6.35 o 
   2  -6   6      197.33      225.52      6.24 o 
   3  -6   6      139.63      125.82      3.16 o 
   4  -6   6      170.19      170.31      3.94 o 
   5  -6   6      603.78      557.85      8.12 o 
   6  -6   6       51.49       67.24      3.02 o 
   7  -6   6       31.53       41.32      2.56 o 
   8  -6   6       35.95       25.68      2.80 o 
   9  -6   6        3.36        6.00      2.12 o 
  10  -6   6       50.29       46.77      5.96 o 
  11  -6   6        1.04       -3.22      3.33 o 
 -13  -5   6        2.78        3.51      3.75 o 
 -12  -5   6       50.47       53.00     12.69 o 
 -11  -5   6       67.10       56.77      5.87 o 
 -10  -5   6       10.84       12.82      3.53 o 
  -9  -5   6      602.18      546.97     14.23 o 
  -8  -5   6       70.03       72.32      9.95 o 
  -7  -5   6      176.49      166.57      6.66 o 
  -6  -5   6      566.23      563.28      9.30 o 
  -5  -5   6        6.67        7.04      1.33 o 
  -4  -5   6      136.93      189.78      5.36 o 
  -3  -5   6       59.30       81.68      2.58 o 
  -2  -5   6      111.48      104.61      3.56 o 
  -1  -5   6      352.18      372.76      7.82 o 
   0  -5   6     1344.20     1445.07     15.26 o 
   1  -5   6        5.30        4.33      0.98 o 
   2  -5   6      182.38      169.51      4.12 o 
   3  -5   6        0.07        0.12      0.97 o 
   4  -5   6       20.06       21.60      2.06 o 
   5  -5   6       40.07       29.08      4.70 o 
   6  -5   6        7.94        6.85      1.64 o 
   7  -5   6       70.97       62.89      2.99 o 
   8  -5   6       50.49       61.43      3.55 o 
   9  -5   6        3.36        3.22      1.91 o 
  10  -5   6       43.55       44.13      4.54 o 
  11  -5   6        8.50        4.57      3.10 o 
 -13  -4   6       83.49       83.81      7.62 o 
 -12  -4   6       62.54       71.21      9.53 o 
 -11  -4   6        4.25        3.04      2.95 o 
 -10  -4   6       58.59       64.78      5.63 o 
  -9  -4   6      163.24      130.32      6.73 o 
  -8  -4   6      308.77      283.75      9.16 o 
  -7  -4   6      792.60      774.42     15.77 o 
  -6  -4   6      321.35      318.33      7.87 o 
  -5  -4   6       66.66       78.36      3.01 o 
  -4  -4   6      599.25      647.64      8.46 o 
  -3  -4   6     1469.77     1575.61     16.40 o 
  -2  -4   6       26.00       10.59      1.26 o 
  -1  -4   6       14.63       53.78      2.08 o 
   0  -4   6        9.72       20.80      1.54 o 
   1  -4   6       26.31       51.48      2.79 o 
   2  -4   6      339.74      330.03      5.99 o 
   3  -4   6       32.37       41.45      3.52 o 
   4  -4   6      401.65      363.79      7.07 o 
   5  -4   6      155.79      155.56      4.37 o 
   6  -4   6      330.69      293.95      6.96 o 
   7  -4   6        1.37        3.30      1.82 o 
   8  -4   6      390.97      426.56      9.69 o 
   9  -4   6        1.72        0.01      2.24 o 
  10  -4   6       21.41       17.66      3.46 o 
  11  -4   6        5.93        5.33      3.53 o 
 -14  -3   6        0.17        1.03      4.26 o 
 -13  -3   6      130.86      168.18      9.67 o 
 -12  -3   6        1.32        4.45      3.14 o 
 -11  -3   6        5.71        5.41      3.00 o 
 -10  -3   6       17.97       24.38      4.02 o 
  -9  -3   6       44.60       59.40      5.05 o 
  -8  -3   6       43.92       40.35      4.07 o 
  -7  -3   6     1353.78     1237.91     21.71 o 
  -6  -3   6        9.23       18.85      1.75 o 
  -5  -3   6      400.72      457.60     10.46 o 
  -4  -3   6       65.78       81.17      3.54 o 
  -3  -3   6     2667.02     2890.17     30.15 o 
  -2  -3   6       52.79       58.04      2.18 o 
  -1  -3   6      213.05      268.93      4.64 o 
   0  -3   6      479.18      575.86      7.95 o 
   1  -3   6      701.60      762.49     13.21 o 
   2  -3   6      424.17      473.55      7.54 o 
   3  -3   6      177.08      243.20      5.28 o 
   4  -3   6       18.58       23.72      2.18 o 
   5  -3   6       88.63       94.02      4.31 o 
   6  -3   6       23.81       22.55      2.55 o 
   7  -3   6       17.82       20.85      3.82 o 
   8  -3   6      500.12      525.43     11.51 o 
   9  -3   6       53.51       52.41      5.81 o 
  10  -3   6       30.06       28.34      4.13 o 
  11  -3   6        0.84        4.38      3.45 o 
 -14  -2   6       23.66       32.04      5.71 o 
 -13  -2   6        1.19        0.33      3.17 o 
 -12  -2   6       15.02        8.22      3.47 o 
 -11  -2   6       16.35       13.57      3.61 o 
 -10  -2   6       27.04       19.48      3.59 o 
  -9  -2   6       37.25       44.21      4.36 o 
  -8  -2   6      605.97      650.84     14.48 o 
  -7  -2   6      657.36      565.09     12.55 o 
  -6  -2   6      428.23      417.61      8.06 o 
  -5  -2   6      791.97      891.14     13.20 o 
  -4  -2   6      499.13      635.16     13.41 o 
  -3  -2   6      121.98      131.73      3.16 o 
  -2  -2   6        5.19        7.85      0.96 o 
  -1  -2   6      972.57      895.51     12.62 o 
   0  -2   6      596.81      628.36      8.36 o 
   1  -2   6       88.99       87.96      2.40 o 
   2  -2   6      112.63      106.38      3.19 o 
   3  -2   6       34.00       37.37      3.30 o 
   4  -2   6       32.52       25.43      2.59 o 
   5  -2   6      251.30      226.26      7.12 o 
   6  -2   6       38.53       38.09      3.54 o 
   7  -2   6        4.22        7.80      3.07 o 
   8  -2   6      231.27      256.66     10.24 o 
   9  -2   6      170.03      165.26      7.28 o 
  10  -2   6       50.98       53.82      5.22 o 
  11  -2   6       10.95       17.37      4.50 o 
 -14  -1   6       35.58       53.11      6.57 o 
 -13  -1   6        3.81        1.88      3.34 o 
 -12  -1   6        3.05        4.39      3.11 o 
 -11  -1   6       35.97       35.77      4.93 o 
 -10  -1   6       56.38       44.56      6.72 o 
  -9  -1   6       18.58       14.44      3.68 o 
  -8  -1   6       32.91       37.65      4.57 o 
  -7  -1   6       42.12       34.18      2.77 o 
  -6  -1   6      150.42      139.01      4.36 o 
  -5  -1   6     1538.00     1507.93     19.91 o 
  -4  -1   6      510.08      591.77      9.44 o 
  -3  -1   6     1291.55     1342.80     17.29 o 
  -2  -1   6      853.78      784.03     15.37 o 
  -1  -1   6       11.43        9.93      1.31 o 
   0  -1   6        7.14       15.99      1.37 o 
   1  -1   6      332.49      388.85      8.31 o 
   2  -1   6      155.83      155.66      3.88 o 
   3  -1   6      203.18      174.94      5.54 o 
   4  -1   6       28.92       29.23      2.82 o 
   5  -1   6      183.01      186.07      6.31 o 
   6  -1   6        2.45        0.66      1.72 o 
   7  -1   6       10.29        7.60      3.14 o 
   8  -1   6      175.79      174.60      9.08 o 
   9  -1   6        0.24        6.60      3.34 o 
  10  -1   6       27.15       42.67      4.95 o 
 -14   0   6      196.15      226.16     11.30 o 
 -13   0   6       22.38       31.00      5.12 o 
 -12   0   6       66.73       74.80      6.41 o 
 -11   0   6       13.23        9.15      5.71 o 
 -10   0   6      188.27      180.24     11.90 o 
  -9   0   6        0.46        0.70      2.13 o 
  -8   0   6      496.96      476.70     11.83 o 
  -7   0   6       27.68       36.54      2.68 o 
  -6   0   6        2.97        0.47      1.28 o 
  -5   0   6     1123.58     1129.24     15.90 o 
  -4   0   6      522.98      512.99      8.61 o 
  -3   0   6      956.90      959.23     13.25 o 
  -2   0   6       68.00       79.71      2.94 o 
  -1   0   6      221.37      201.88      6.27 o 
   0   0   6       68.14       86.03      3.08 o 
   1   0   6      115.70      115.11      3.93 o 
   2   0   6      415.18      359.69      7.78 o 
   3   0   6        3.19        1.60      1.45 o 
   4   0   6       11.28       14.48      2.39 o 
   5   0   6      227.05      240.24      7.36 o 
   6   0   6       61.36       68.86      8.72 o 
   7   0   6        9.46        7.89      3.29 o 
   8   0   6        9.33       12.13      4.08 o 
   9   0   6       66.84       58.74      5.77 o 
  10   0   6        2.10        4.54      3.23 o 
 -14   1   6       29.24       22.99      5.15 o 
 -13   1   6        2.42        0.48      3.38 o 
 -12   1   6        0.57        5.55      3.22 o 
 -11   1   6        1.28        0.71      2.64 o 
 -10   1   6        6.30        4.77      2.87 o 
  -9   1   6        6.02        6.93      2.85 o 
  -8   1   6        2.98       -1.90      1.90 o 
  -7   1   6        3.19        3.45      1.55 o 
  -6   1   6       10.78       13.34      1.95 o 
  -5   1   6     1365.86     1458.55     19.71 o 
  -4   1   6      128.00      173.02      4.53 o 
  -3   1   6        4.67        6.44      1.18 o 
  -2   1   6       76.71       85.80      4.85 o 
  -1   1   6       60.41       54.78      2.51 o 
   0   1   6       14.64        6.82      1.50 o 
   1   1   6      314.05      307.29      7.00 o 
   2   1   6      130.39      148.01      5.07 o 
   3   1   6       21.65       18.47      2.58 o 
   4   1   6      201.93      182.12      6.28 o 
   5   1   6       13.99       26.10      3.81 o 
   6   1   6       36.00       43.43      4.93 o 
   7   1   6        1.66       -0.07      2.90 o 
   8   1   6        3.73        2.64      2.97 o 
   9   1   6        4.18        6.86      3.52 o 
 -14   2   6       71.93       87.94     12.42 o 
 -13   2   6       61.27       52.55      6.32 o 
 -12   2   6       23.18       25.23      4.71 o 
 -11   2   6        0.02       -1.71      2.72 o 
 -10   2   6      314.74      257.60     13.80 o 
  -9   2   6      327.61      308.27     10.81 o 
  -8   2   6      306.34      289.26      7.69 o 
  -7   2   6       58.94       57.26      3.43 o 
  -6   2   6      111.47      102.46      4.08 o 
  -5   2   6      136.42      158.61      4.72 o 
  -4   2   6       94.11       92.21      4.80 o 
  -3   2   6      179.11      202.79      5.07 o 
  -2   2   6       72.00       79.31      3.25 o 
  -1   2   6       68.42       55.07      2.94 o 
   0   2   6      287.94      291.46      6.92 o 
   1   2   6       14.77       15.22      2.22 o 
   2   2   6       10.05        8.86      2.38 o 
   3   2   6      101.83      105.10      7.05 o 
   4   2   6        0.55        1.96      1.94 o 
   5   2   6        4.55        3.08      2.19 o 
   6   2   6        8.49        3.62      2.47 o 
   7   2   6       16.00       22.39      5.13 o 
   8   2   6        7.86       12.47      4.50 o 
   9   2   6        3.97        1.63      4.16 o 
 -14   3   6      127.60      128.07      7.95 o 
 -13   3   6      206.62      221.04      9.17 o 
 -12   3   6       31.98       21.36      3.84 o 
 -11   3   6      329.44      321.47      9.75 o 
 -10   3   6      221.34      181.05     10.37 o 
  -9   3   6      135.28      120.26      6.53 o 
  -8   3   6        0.60        2.73      2.39 o 
  -7   3   6       20.96       21.16      2.59 o 
  -6   3   6        8.43        4.43      1.69 o 
  -5   3   6      325.16      339.50      7.53 o 
  -4   3   6      369.95      378.06      7.91 o 
  -3   3   6       33.19       41.70      2.82 o 
  -2   3   6      136.09      140.45      4.65 o 
  -1   3   6      180.90      193.77      5.60 o 
   0   3   6       71.44       77.30      3.94 o 
   1   3   6      996.21     1033.91     16.70 o 
   2   3   6      535.49      542.95     11.34 o 
   3   3   6       84.49       94.94      6.01 o 
   4   3   6       44.13       48.93      4.16 o 
   5   3   6       71.40       68.29      4.98 o 
   6   3   6        0.77       -0.31      2.86 o 
   7   3   6        0.52        5.48      4.74 o 
   8   3   6        2.18        1.92      4.14 o 
 -14   4   6       58.69       60.01     10.41 o 
 -13   4   6       49.16       45.47      6.40 o 
 -12   4   6        4.61        9.02      3.93 o 
 -11   4   6       19.35       23.39      4.53 o 
 -10   4   6       63.94       51.67     16.51 o 
  -9   4   6       55.48       61.64      5.27 o 
  -8   4   6      858.65      834.57     14.66 o 
  -7   4   6       25.30       27.37      2.90 o 
  -6   4   6      240.02      220.69      6.38 o 
  -5   4   6      144.74      176.80      7.67 o 
  -4   4   6       39.13       36.89      3.08 o 
  -3   4   6      311.53      330.77      7.69 o 
  -2   4   6       22.16       24.55      2.61 o 
  -1   4   6        2.65        4.65      1.84 o 
   0   4   6        1.77       -1.47      1.58 o 
   1   4   6     3513.63     3642.15     45.88 o 
   2   4   6       86.86      101.05      5.42 o 
   3   4   6       65.10       49.90      4.24 o 
   4   4   6      179.73      164.05      8.45 o 
   5   4   6       21.60       18.82      5.93 o 
   6   4   6       10.79        6.27      3.26 o 
   7   4   6      129.85      127.89     11.59 o 
   8   4   6        2.27        0.16      5.39 o 
 -14   5   6        8.39       13.47      6.37 o 
 -13   5   6        0.07        7.09      5.18 o 
 -12   5   6        3.83        7.79      4.73 o 
 -11   5   6        7.14        6.94      3.69 o 
 -10   5   6       10.28        5.45      3.04 o 
  -9   5   6        0.35        3.09      5.34 o 
  -8   5   6      132.39      155.98      5.95 o 
  -7   5   6      102.46      109.13      4.96 o 
  -6   5   6       35.95       39.19      3.29 o 
  -5   5   6        2.94        2.38      1.80 o 
  -4   5   6       38.10       37.30      5.33 o 
  -3   5   6       38.21       40.81      3.28 o 
  -2   5   6       28.11       26.38      2.92 o 
  -1   5   6        5.61        5.34      2.43 o 
   0   5   6      172.96      171.74     11.76 o 
   1   5   6        0.13       -1.59      2.28 o 
   2   5   6       38.06       40.75      9.43 o 
   3   5   6       23.22       16.47      4.67 o 
   4   5   6       15.91       16.48      4.07 o 
   5   5   6        0.14        3.11      3.14 o 
   6   5   6       80.49       95.61      7.88 o 
   7   5   6       30.07       24.86      5.92 o 
 -13   6   6       55.13       77.61     15.12 o 
 -12   6   6       28.90       33.82     10.48 o 
 -11   6   6        1.88        3.25      3.81 o 
 -10   6   6       79.97       85.60     10.48 o 
  -9   6   6        7.12       12.44      4.88 o 
  -8   6   6      148.17      156.98      6.21 o 
  -7   6   6       27.62       26.08      3.20 o 
  -6   6   6        2.46        0.42      2.36 o 
  -5   6   6        1.03        0.87      2.32 o 
  -4   6   6        1.19        4.52      2.42 o 
  -3   6   6        6.79        4.30      2.47 o 
  -2   6   6        2.00        4.29      2.55 o 
  -1   6   6       17.61       19.61      4.22 o 
   0   6   6       16.38       16.18      3.66 o 
   1   6   6      173.44      179.65      8.34 o 
   2   6   6      132.86      115.43      7.58 o 
   3   6   6       18.02       15.73      3.93 o 
   4   6   6       16.18       19.32      4.39 o 
   5   6   6        5.46        4.72      3.77 o 
   6   6   6        0.37       -1.85      4.99 o 
 -13   7   6        3.37       11.33      9.50 o 
 -12   7   6       10.92       32.03     11.12 o 
 -11   7   6       54.05       76.76     13.55 o 
 -10   7   6        0.63        0.47      6.56 o 
  -9   7   6        6.97        5.54      6.52 o 
  -8   7   6       32.22       24.27      5.39 o 
  -7   7   6        0.77        0.33      3.59 o 
  -6   7   6       23.17       22.84      5.01 o 
  -5   7   6        2.49        6.16      3.65 o 
  -4   7   6      103.87      106.57      6.51 o 
  -3   7   6      178.05      181.15      8.09 o 
  -2   7   6       13.68       13.72      3.58 o 
  -1   7   6       77.49       79.42      6.21 o 
   0   7   6       33.76       33.87      4.82 o 
   1   7   6        0.00        5.00      3.35 o 
   2   7   6        2.17        1.88      3.10 o 
   3   7   6        9.47       12.48      4.28 o 
   4   7   6        1.82        3.64      3.79 o 
   5   7   6        6.35        5.15      4.24 o 
 -12   8   6       30.70       21.55     10.82 o 
 -11   8   6       11.38        6.13      8.14 o 
 -10   8   6       10.69       17.93      8.99 o 
  -9   8   6       16.88        8.09      7.54 o 
  -8   8   6       51.65       46.36      6.90 o 
  -7   8   6       25.57       24.27      8.26 o 
  -6   8   6       32.84       25.12      6.65 o 
  -5   8   6        5.96        0.35      3.65 o 
  -4   8   6        1.24        0.60      3.98 o 
  -3   8   6       50.48       47.92      6.79 o 
  -2   8   6        0.22       -0.32      3.09 o 
  -1   8   6        2.92        6.08      4.35 o 
   0   8   6        0.70       -0.05      2.92 o 
   1   8   6        6.22        9.26      3.77 o 
   2   8   6        0.09       -0.24      3.59 o 
   3   8   6        1.16        1.55      3.73 o 
 -11   9   6      113.64      151.81     17.55 o 
 -10   9   6        0.50        1.70      7.45 o 
  -9   9   6        6.84        5.71      7.33 o 
  -8   9   6        0.67        0.28      4.01 o 
  -7   9   6       74.02       72.27      8.99 o 
  -6   9   6      161.60      167.69     11.39 o 
  -5   9   6        3.50        7.31      4.47 o 
  -4   9   6        0.08        0.54      3.77 o 
  -3   9   6       67.69       71.97      8.59 o 
  -2   9   6       16.67       12.90      5.19 o 
  -1   9   6       48.14       50.87      7.50 o 
   0   9   6       11.15        8.27      4.81 o 
   1   9   6        1.88        3.92      4.64 o 
   2   9   6        0.25       -1.62      4.51 o 
  -9  10   6        6.96       15.59      9.03 o 
  -8  10   6        2.34        3.22      5.39 o 
  -7  10   6       71.27       74.35      8.98 o 
  -6  10   6      356.35      375.20     16.75 o 
  -5  10   6       15.63       11.90      5.67 o 
  -4  10   6        0.05        0.69      4.11 o 
  -3  10   6       26.76       25.68      6.59 o 
  -2  10   6       64.02       74.95      9.50 o 
  -1  10   6       96.18      100.47     12.61 o 
   0  10   6       24.93        6.34      5.16 o 
  -6  11   6      133.07      204.38     19.68 o 
  -5  11   6       10.29       20.13      6.50 o 
  -4  11   6       10.51        7.28      7.80 o 
   0 -16   7       32.72       43.11     16.61 o 
   1 -16   7       10.17       10.87      5.11 o 
   2 -16   7        4.86       11.54      5.36 o 
   3 -16   7      106.50      140.81     22.17 o 
  -4 -15   7       28.49       31.49      6.34 o 
  -3 -15   7       25.26       22.51      5.57 o 
  -2 -15   7       20.81       26.01      5.09 o 
  -1 -15   7        1.67        7.75      3.71 o 
   0 -15   7        5.78        6.99      3.63 o 
   1 -15   7        1.21        6.34      3.56 o 
   2 -15   7       14.94       19.11      4.54 o 
   3 -15   7      224.36      277.20     11.80 o 
   4 -15   7       23.64       16.20      4.51 o 
   5 -15   7       75.38      103.88     18.17 o 
   6 -15   7      185.99      246.13     18.06 o 
  -5 -14   7        0.00       -0.82      3.53 o 
  -4 -14   7        2.26        2.56      3.25 o 
  -3 -14   7        9.67       13.57      4.27 o 
  -2 -14   7       20.93       21.27      4.47 o 
  -1 -14   7        5.88        7.73      3.35 o 
   0 -14   7        3.13        2.92      3.22 o 
   1 -14   7       20.80       20.20      4.33 o 
   2 -14   7       74.23       84.74     12.70 o 
   3 -14   7      180.39      169.56      9.32 o 
   4 -14   7       53.15       49.32      5.99 o 
   5 -14   7       45.22       43.37      5.69 o 
   6 -14   7        2.42        2.58      2.98 o 
   7 -14   7        7.20        4.83      6.01 o 
  -7 -13   7        2.12        1.15      5.07 o 
  -6 -13   7       28.46       35.77      5.48 o 
  -5 -13   7        0.11        2.96      3.22 o 
  -4 -13   7        0.40        1.78      2.90 o 
  -3 -13   7        5.80        3.71      2.84 o 
  -2 -13   7       45.29       33.15      4.72 o 
  -1 -13   7      123.02      131.02      9.48 o 
   0 -13   7       16.33       14.78      3.74 o 
   1 -13   7        2.22        0.72      2.35 o 
   2 -13   7        2.00        5.82      2.85 o 
   3 -13   7       45.56       49.81      5.63 o 
   4 -13   7       30.92       23.95      4.09 o 
   5 -13   7       87.70       92.74      8.75 o 
   6 -13   7        4.79        9.97      3.58 o 
   7 -13   7       99.96      128.36     10.64 o 
   8 -13   7       12.01       12.47      5.52 o 
  -8 -12   7        0.15        2.51      4.90 o 
  -7 -12   7        2.48        1.95      3.62 o 
  -6 -12   7       28.46       39.26      5.22 o 
  -5 -12   7       18.31       16.00      3.72 o 
  -4 -12   7        9.22        6.96      3.42 o 
  -3 -12   7       10.00        4.38      2.87 o 
  -2 -12   7        9.82        7.87      2.89 o 
  -1 -12   7       29.88       28.08      4.09 o 
   0 -12   7        1.90        5.56      2.98 o 
   1 -12   7       60.11       63.14      9.59 o 
   2 -12   7       17.22        5.85      3.85 o 
   3 -12   7      163.70      171.80      8.96 o 
   4 -12   7       49.06       45.54      5.09 o 
   5 -12   7        3.55        0.29      2.34 o 
   6 -12   7        3.99        0.93      2.67 o 
   7 -12   7        4.26        3.68      2.85 o 
   8 -12   7       33.31       38.09      6.89 o 
   9 -12   7        4.59        1.42      3.95 o 
  -9 -11   7        0.00       -0.32      3.68 o 
  -8 -11   7       10.89       15.32      4.99 o 
  -7 -11   7        2.80       -0.14      3.09 o 
  -6 -11   7       73.90       64.66      5.92 o 
  -5 -11   7        7.90        5.50      2.67 o 
  -4 -11   7       49.78       35.26      4.55 o 
  -3 -11   7      105.60       93.64      6.32 o 
  -2 -11   7      200.70      178.29      7.75 o 
  -1 -11   7        0.22        1.93      2.15 o 
   0 -11   7        0.00        1.70      2.01 o 
   1 -11   7        0.45        1.64      2.21 o 
   2 -11   7      272.90      251.46      9.27 o 
   3 -11   7       66.52       64.08      5.48 o 
   4 -11   7        4.95        1.53      2.54 o 
   5 -11   7        4.54        2.57      2.61 o 
   6 -11   7        5.46        4.95      2.77 o 
   7 -11   7        2.72        4.96      2.71 o 
   8 -11   7        1.00        0.66      3.61 o 
   9 -11   7       11.23        4.15      4.32 o 
  10 -11   7        1.50        6.30      6.43 o 
 -10 -10   7       16.53       18.25      4.88 o 
  -9 -10   7        2.79        4.97      4.43 o 
  -8 -10   7        0.00        6.59      3.15 o 
  -7 -10   7        6.58       10.21      3.30 o 
  -6 -10   7       87.83       74.18      4.96 o 
  -5 -10   7       16.38       14.76      2.78 o 
  -4 -10   7      112.58       92.99      5.92 o 
  -3 -10   7      175.73      152.04      7.14 o 
  -2 -10   7      173.46      173.25      7.19 o 
  -1 -10   7     1473.10     1392.34     24.82 o 
   0 -10   7      604.48      572.37     13.82 o 
   1 -10   7        1.80        2.38      2.10 o 
   2 -10   7       69.11       80.28      8.29 o 
   3 -10   7       81.99       73.50      6.53 o 
   4 -10   7       20.52       14.86      3.51 o 
   5 -10   7       48.88       48.26      4.99 o 
   6 -10   7       18.94       24.56      4.07 o 
   7 -10   7        0.08        0.90      2.34 o 
   8 -10   7      146.45      166.88     11.27 o 
   9 -10   7        0.24        3.05      3.94 o 
  10 -10   7        0.07        1.96      4.06 o 
 -11  -9   7       12.12       15.03     11.44 o 
 -10  -9   7       22.39       23.76      4.85 o 
  -9  -9   7        1.31        3.62      3.17 o 
  -8  -9   7       16.16       17.44      3.97 o 
  -7  -9   7       32.32       25.43      4.12 o 
  -6  -9   7        6.30        5.80      2.58 o 
  -5  -9   7      345.31      293.63      8.45 o 
  -4  -9   7      245.80      205.50      6.51 o 
  -3  -9   7       12.72       11.94      2.24 o 
  -2  -9   7       36.89       36.95      3.13 o 
  -1  -9   7      460.66      391.03     10.49 o 
   0  -9   7        1.85        3.61      1.95 o 
   1  -9   7       79.97       75.87      4.36 o 
   2  -9   7       31.20       20.29      3.06 o 
   3  -9   7      306.40      292.88      8.04 o 
   4  -9   7      507.87      397.41     13.48 o 
   5  -9   7      831.81      792.92     17.98 o 
   6  -9   7        8.47       11.75      2.66 o 
   7  -9   7        1.02        1.17      2.08 o 
   8  -9   7       20.75       22.67      5.54 o 
   9  -9   7       23.65       31.59      7.03 o 
  10  -9   7       18.81       31.32      6.67 o 
 -12  -8   7        5.85       16.03      5.73 o 
 -11  -8   7        7.13       11.28      4.08 o 
 -10  -8   7        6.18        6.37      3.50 o 
  -9  -8   7       10.61        7.40      3.25 o 
  -8  -8   7       32.31       28.00      4.29 o 
  -7  -8   7       82.45       58.52      5.16 o 
  -6  -8   7      131.60      130.61      5.54 o 
  -5  -8   7      288.69      276.17      8.76 o 
  -4  -8   7      360.41      344.22      8.29 o 
  -3  -8   7       28.99       23.76      2.59 o 
  -2  -8   7       73.57       58.58      3.13 o 
  -1  -8   7       34.10       32.91      2.53 o 
   0  -8   7      673.38      643.43     10.17 o 
   1  -8   7        1.25        3.80      1.32 o 
   2  -8   7      235.58      215.55      6.43 o 
   3  -8   7      342.93      279.07      7.56 o 
   4  -8   7      341.28      284.36      7.85 o 
   5  -8   7        0.11        0.08      1.58 o 
   6  -8   7       56.24       65.02      4.42 o 
   7  -8   7       86.05      106.64      5.61 o 
   8  -8   7        7.10        3.97      3.49 o 
   9  -8   7       24.64       27.58      5.75 o 
  10  -8   7       41.51       54.42      7.78 o 
  11  -8   7        9.64       10.39      7.37 o 
 -12  -7   7        0.48        3.64      4.02 o 
 -11  -7   7        9.56       12.08      4.01 o 
 -10  -7   7        0.01        2.09      3.01 o 
  -9  -7   7       43.19       42.10      5.15 o 
  -8  -7   7      186.35      151.09      7.70 o 
  -7  -7   7       15.69       13.41      3.17 o 
  -6  -7   7       96.08       82.03      5.29 o 
  -5  -7   7        1.57        5.83      2.01 o 
  -4  -7   7       44.65       40.27      3.19 o 
  -3  -7   7       55.65       43.66      2.75 o 
  -2  -7   7        0.10       -0.04      1.08 o 
  -1  -7   7      185.19      186.43      4.78 o 
   0  -7   7        3.88        0.65      1.43 o 
   1  -7   7        6.84        4.43      1.34 o 
   2  -7   7      163.84      121.95      4.00 o 
   3  -7   7      757.26      801.39     10.83 o 
   4  -7   7      410.88      416.96      6.91 o 
   5  -7   7      118.54      129.29      3.88 o 
   6  -7   7        5.30        8.11      1.67 o 
   7  -7   7       60.39       65.11      3.63 o 
   8  -7   7        6.36        3.70      2.18 o 
   9  -7   7        0.08       -0.31      2.44 o 
  10  -7   7        2.03        9.04      3.25 o 
  11  -7   7        0.93        4.62      5.29 o 
 -13  -6   7       12.92       15.16      5.51 o 
 -12  -6   7       21.97       25.89      5.81 o 
 -11  -6   7        0.03        4.72      3.21 o 
 -10  -6   7       35.11       28.37      6.24 o 
  -9  -6   7       57.91       62.14      4.69 o 
  -8  -6   7        3.03        1.43      1.92 o 
  -7  -6   7       20.29       23.06      2.47 o 
  -6  -6   7      260.44      237.68      5.86 o 
  -5  -6   7     1035.16     1018.44     13.64 o 
  -4  -6   7      111.24      109.75      3.32 o 
  -3  -6   7       62.73       56.10      2.37 o 
  -2  -6   7        0.68        1.85      1.09 o 
  -1  -6   7      156.81      157.19      4.22 o 
   0  -6   7       29.75       25.20      1.70 o 
   1  -6   7        1.85        3.65      1.10 o 
   2  -6   7       18.38       11.67      1.51 o 
   3  -6   7       36.72       43.69      2.46 o 
   4  -6   7      277.52      276.52      6.97 o 
   5  -6   7       25.47       31.07      2.64 o 
   6  -6   7       99.81      100.25      4.07 o 
   7  -6   7        2.90        4.05      1.62 o 
   8  -6   7        1.58        2.85      1.88 o 
   9  -6   7        8.66        8.18      2.41 o 
  10  -6   7        2.47       10.61      4.02 o 
  11  -6   7        0.35        2.62      3.96 o 
 -13  -5   7        0.41        3.58      3.82 o 
 -12  -5   7        2.05        6.11      3.75 o 
 -11  -5   7       27.95       14.08      3.81 o 
 -10  -5   7      119.45      105.46     11.81 o 
  -9  -5   7       91.53       84.23      5.89 o 
  -8  -5   7       12.67        7.93      2.39 o 
  -7  -5   7       43.75       35.31      4.36 o 
  -6  -5   7        2.91        3.00      1.29 o 
  -5  -5   7      407.32      372.63      6.35 o 
  -4  -5   7      203.96      230.96      4.66 o 
  -3  -5   7       10.61       16.22      1.55 o 
  -2  -5   7       37.94       35.53      2.22 o 
  -1  -5   7      108.53       98.87      3.14 o 
   0  -5   7       27.57       22.34      2.20 o 
   1  -5   7      713.00      664.59     10.69 o 
   2  -5   7       11.66       10.32      2.47 o 
   3  -5   7       54.15       40.48      3.10 o 
   4  -5   7      583.40      528.92     10.86 o 
   5  -5   7        4.04        7.75      1.71 o 
   6  -5   7        4.37        5.95      2.11 o 
   7  -5   7        0.24       -0.01      1.37 o 
   8  -5   7       16.72       16.89      2.47 o 
   9  -5   7       15.51       22.48      3.18 o 
  10  -5   7       15.71       20.43      3.46 o 
  11  -5   7        0.09        4.30      5.42 o 
 -14  -4   7       20.38       36.08     10.56 o 
 -13  -4   7       71.92       78.23      7.29 o 
 -12  -4   7        3.48        7.06      3.43 o 
 -11  -4   7      116.76      121.08      7.58 o 
 -10  -4   7       72.75       59.68      9.57 o 
  -9  -4   7      603.18      569.72     14.31 o 
  -8  -4   7      355.42      350.79     10.28 o 
  -7  -4   7       63.90       60.73      3.24 o 
  -6  -4   7       56.47       57.52      2.81 o 
  -5  -4   7        6.06        8.75      1.44 o 
  -4  -4   7      131.88      105.61      3.38 o 
  -3  -4   7       12.27       23.42      2.13 o 
  -2  -4   7       11.93       22.39      1.70 o 
  -1  -4   7      956.56     1066.25     13.04 o 
   0  -4   7        6.07       26.60      1.75 o 
   1  -4   7       40.61       58.82      2.52 o 
   2  -4   7       47.52       49.88      2.55 o 
   3  -4   7       38.72       36.38      2.74 o 
   4  -4   7       83.27      101.84      3.94 o 
   5  -4   7       61.72       67.30      3.28 o 
   6  -4   7        0.14       -0.01      2.02 o 
   7  -4   7       11.40        5.11      2.36 o 
   8  -4   7        6.96        7.12      2.90 o 
   9  -4   7       29.01       31.01      4.04 o 
  10  -4   7        8.92        8.32      3.70 o 
 -14  -3   7        0.41        4.16      3.87 o 
 -13  -3   7        8.25        8.08      5.74 o 
 -12  -3   7       46.78       54.69      5.93 o 
 -11  -3   7       49.21       49.85      5.44 o 
 -10  -3   7        7.96        3.70      2.66 o 
  -9  -3   7      203.00      195.32      7.93 o 
  -8  -3   7     2166.64     1991.46     36.73 o 
  -7  -3   7       73.85       78.02      3.87 o 
  -6  -3   7       49.92       58.69      3.19 o 
  -5  -3   7      243.88      253.91      6.82 o 
  -4  -3   7       55.73       52.71      2.42 o 
  -3  -3   7       88.78      107.95      4.65 o 
  -2  -3   7      755.16      824.91     10.55 o 
  -1  -3   7       59.30       71.05      2.33 o 
   0  -3   7        1.07        5.16      0.99 o 
   1  -3   7       20.44       36.18      3.00 o 
   2  -3   7       45.91       44.39      2.40 o 
   3  -3   7      603.64      663.68      9.28 o 
   4  -3   7      417.23      432.33      8.18 o 
   5  -3   7       56.06       56.92      3.99 o 
   6  -3   7       46.72       43.82      7.71 o 
   7  -3   7      110.49      125.01      7.35 o 
   8  -3   7        0.08        0.01      3.09 o 
   9  -3   7      172.40      170.14      7.50 o 
  10  -3   7        0.33        3.68      3.05 o 
 -14  -2   7       37.17       32.70      5.86 o 
 -13  -2   7        0.89        3.98      3.49 o 
 -12  -2   7       83.86       79.30      6.69 o 
 -11  -2   7      227.10      226.56      9.53 o 
 -10  -2   7      291.96      254.07     13.84 o 
  -9  -2   7      147.35      130.21      8.36 o 
  -8  -2   7      436.80      376.76     10.52 o 
  -7  -2   7       18.15       25.21      2.46 o 
  -6  -2   7      209.83      178.37      8.08 o 
  -5  -2   7       20.88       33.66      2.43 o 
  -4  -2   7       22.40       30.06      2.87 o 
  -3  -2   7      407.52      481.26      7.25 o 
  -2  -2   7     1654.63     1741.19     22.29 o 
  -1  -2   7      104.58       96.79      5.58 o 
   0  -2   7      442.22      369.89      7.59 o 
   1  -2   7      380.95      344.17      6.05 o 
   2  -2   7      251.76      233.54      6.60 o 
   3  -2   7      115.81      123.04      3.99 o 
   4  -2   7      307.45      339.02     12.26 o 
   5  -2   7        7.70        3.95      1.89 o 
   6  -2   7       15.10       16.65      3.65 o 
   7  -2   7      173.13      192.40     11.40 o 
   8  -2   7       26.31       36.42      6.87 o 
   9  -2   7      268.79      279.87     14.50 o 
  10  -2   7        0.00        6.26      3.60 o 
 -14  -1   7        5.70        6.50      4.15 o 
 -13  -1   7        6.74        1.61      4.57 o 
 -12  -1   7       36.73       43.99      7.52 o 
 -11  -1   7        6.26        5.80      3.42 o 
 -10  -1   7       30.09       32.33      4.35 o 
  -9  -1   7      281.42      244.89      8.63 o 
  -8  -1   7      100.84       84.16      5.52 o 
  -7  -1   7      219.03      254.05      6.44 o 
  -6  -1   7       76.73       67.42      3.35 o 
  -5  -1   7       13.46        4.67      1.41 o 
  -4  -1   7      108.64      130.98      3.71 o 
  -3  -1   7       55.99       84.03      3.37 o 
  -2  -1   7      421.80      435.74      7.98 o 
  -1  -1   7        4.86        2.98      1.14 o 
   0  -1   7       11.49       15.05      1.49 o 
   1  -1   7       12.01       23.78      2.14 o 
   2  -1   7      115.91      101.08      4.14 o 
   3  -1   7        0.63        2.81      1.62 o 
   4  -1   7      181.47      199.72      6.49 o 
   5  -1   7      205.25      236.86      7.94 o 
   6  -1   7       86.28       81.92      5.11 o 
   7  -1   7       46.77       32.55      5.23 o 
   8  -1   7        3.99        5.18      3.55 o 
   9  -1   7      126.36      126.97     11.61 o 
  10  -1   7       96.66      109.21     11.53 o 
 -14   0   7        1.64        4.68      4.09 o 
 -13   0   7       15.35       16.73      7.45 o 
 -12   0   7       11.84       13.20      3.69 o 
 -11   0   7       19.01       22.92      7.23 o 
 -10   0   7      293.77      290.88     10.08 o 
  -9   0   7       16.99       11.74      2.97 o 
  -8   0   7      237.04      271.44      8.74 o 
  -7   0   7      175.53      192.14      5.71 o 
  -6   0   7       47.76       48.32      3.27 o 
  -5   0   7      261.81      281.96      6.30 o 
  -4   0   7       47.78       33.26      1.99 o 
  -3   0   7      498.13      519.87      9.13 o 
  -2   0   7       54.58       46.53      2.71 o 
  -1   0   7       47.38       51.41      3.79 o 
   0   0   7       85.83       81.87      4.27 o 
   1   0   7      107.36       93.39      3.89 o 
   2   0   7        0.25       -0.41      1.39 o 
   3   0   7      247.65      249.34      7.10 o 
   4   0   7      334.75      332.99      8.81 o 
   5   0   7       18.95       13.45      2.80 o 
   6   0   7       42.13       41.39      4.80 o 
   7   0   7        7.52        4.63      5.07 o 
   8   0   7        0.37       -0.90      4.43 o 
   9   0   7        0.00        3.68      4.37 o 
 -14   1   7        8.09       11.16      4.51 o 
 -13   1   7       95.41      117.98     12.64 o 
 -12   1   7       41.74       39.84      5.28 o 
 -11   1   7      126.65      121.38      7.40 o 
 -10   1   7       15.21       14.08      3.50 o 
  -9   1   7       47.33       54.94      4.85 o 
  -8   1   7        7.93        6.37      2.58 o 
  -7   1   7       73.81       69.32      3.20 o 
  -6   1   7        2.76        4.03      1.57 o 
  -5   1   7        2.53        6.15      1.81 o 
  -4   1   7     1702.42     1702.02     28.18 o 
  -3   1   7       18.33       25.68      3.15 o 
  -2   1   7       36.38       46.65      3.84 o 
  -1   1   7       25.90       29.87      4.64 o 
   0   1   7        5.32        6.49      2.21 o 
   1   1   7       73.70       65.79      3.62 o 
   2   1   7       10.66       12.24      2.25 o 
   3   1   7       15.56        9.25      3.19 o 
   4   1   7        4.71        0.13      2.38 o 
   5   1   7       57.17       54.74      7.11 o 
   6   1   7        1.10       -1.74      2.57 o 
   7   1   7        3.72        3.42      4.46 o 
   8   1   7        6.57       17.69      7.80 o 
   9   1   7       27.42       35.90      6.52 o 
 -14   2   7        1.23       -1.46      3.38 o 
 -13   2   7       80.12       93.52      6.60 o 
 -12   2   7       39.95       59.12      5.22 o 
 -11   2   7       10.52        9.00      5.48 o 
 -10   2   7        6.46        9.03      2.66 o 
  -9   2   7       65.86       73.56      5.44 o 
  -8   2   7       21.89       24.44      3.54 o 
  -7   2   7       67.66       61.05      4.78 o 
  -6   2   7       26.36       24.16      2.45 o 
  -5   2   7        4.43        0.93      1.36 o 
  -4   2   7       60.86       55.08      4.20 o 
  -3   2   7       10.21        9.24      2.70 o 
  -2   2   7        0.26        0.41      1.70 o 
  -1   2   7       12.73       15.23      2.83 o 
   0   2   7       45.82       43.24      4.16 o 
   1   2   7        4.51        3.51      2.88 o 
   2   2   7        0.04       -1.21      2.20 o 
   3   2   7       52.74       59.03      9.85 o 
   4   2   7      116.40      131.59      7.50 o 
   5   2   7       33.84       29.97      4.67 o 
   6   2   7       76.44      101.23      9.06 o 
   7   2   7       20.92       15.81      5.86 o 
   8   2   7        3.64        0.17      3.94 o 
 -14   3   7        9.63        6.96      9.63 o 
 -13   3   7       92.13      106.07      8.20 o 
 -12   3   7       18.93       20.16      5.44 o 
 -11   3   7      288.07      308.84     14.56 o 
 -10   3   7       41.48       38.76      6.00 o 
  -9   3   7      132.44      108.71      6.49 o 
  -8   3   7       35.30       42.11      3.49 o 
  -7   3   7        7.22        7.82      1.98 o 
  -6   3   7       20.09       25.48      3.50 o 
  -5   3   7      116.79      107.78      5.82 o 
  -4   3   7        9.46       11.80      2.82 o 
  -3   3   7       51.87       46.19      4.26 o 
  -2   3   7        2.36       -0.19      1.82 o 
  -1   3   7       36.40       38.82      4.20 o 
   0   3   7     1195.75     1203.42     37.28 o 
   1   3   7      311.15      304.41     12.02 o 
   2   3   7      110.49      115.82      8.53 o 
   3   3   7       40.56       31.36      4.43 o 
   4   3   7        2.03        1.47      3.19 o 
   5   3   7        1.36       -1.73      2.89 o 
   6   3   7       13.29       11.31      3.87 o 
   7   3   7        8.25        1.70      4.92 o 
 -14   4   7       43.12       66.66     14.70 o 
 -13   4   7      265.49      291.03     15.27 o 
 -12   4   7        7.13        6.52      5.16 o 
 -11   4   7       80.52       80.62      8.53 o 
 -10   4   7       95.78       75.49      7.94 o 
  -9   4   7      510.88      470.40     16.37 o 
  -8   4   7      717.86      703.89     15.84 o 
  -7   4   7       28.68       32.72      3.96 o 
  -6   4   7        0.07       -2.75      2.75 o 
  -5   4   7       30.77       29.44      5.07 o 
  -4   4   7      276.23      274.19      9.06 o 
  -3   4   7      593.28      632.68     14.75 o 
  -2   4   7        5.79        4.35      3.37 o 
  -1   4   7        0.30        1.98      2.97 o 
   0   4   7      228.78      234.91     10.41 o 
   1   4   7       14.68       16.58      3.63 o 
   2   4   7       38.36       48.12      5.38 o 
   3   4   7       38.61       24.49      4.39 o 
   4   4   7        5.39        8.47      4.50 o 
   5   4   7       32.36       19.35      4.40 o 
   6   4   7       49.52       30.48      7.29 o 
   7   4   7        0.22       11.12      8.14 o 
 -13   5   7       48.76       70.71     14.87 o 
 -12   5   7       16.90       22.28      9.92 o 
 -11   5   7       42.33       33.89     12.48 o 
 -10   5   7       62.55       51.53      7.20 o 
  -9   5   7        0.32        0.27      8.77 o 
  -8   5   7        0.97        2.95      2.72 o 
  -7   5   7        4.71        4.69      2.89 o 
  -6   5   7      107.72      112.03      6.42 o 
  -5   5   7       69.57       64.34      6.73 o 
  -4   5   7      222.38      215.04      8.67 o 
  -3   5   7       15.20       14.16      3.31 o 
  -2   5   7        6.17        8.46      2.88 o 
  -1   5   7       10.66       14.59      5.45 o 
   0   5   7        7.52        7.23      4.61 o 
   1   5   7        2.34        7.28      3.05 o 
   2   5   7     1619.05     1677.47     38.81 o 
   3   5   7        0.00        3.35      3.11 o 
   4   5   7        1.20        5.30      5.07 o 
   5   5   7        3.31        7.16      4.17 o 
   6   5   7       55.98       38.94      7.95 o 
 -13   6   7        1.61       -2.64      7.16 o 
 -12   6   7        0.02        1.28      7.97 o 
 -11   6   7        0.88        2.00      7.33 o 
 -10   6   7        1.27        3.71      6.69 o 
  -9   6   7        0.01       -4.26      4.26 o 
  -8   6   7      303.77      305.21     14.05 o 
  -7   6   7       39.38       35.56      4.70 o 
  -6   6   7        1.83        0.17      2.42 o 
  -5   6   7       13.40       12.69      3.33 o 
  -4   6   7        2.60        3.84      2.73 o 
  -3   6   7       67.37       72.05      6.94 o 
  -2   6   7        3.16        6.46      3.06 o 
  -1   6   7       37.55       38.53      5.05 o 
   0   6   7      294.88      311.13     11.40 o 
   1   6   7      136.92      138.72      8.50 o 
   2   6   7       50.60       44.51      5.71 o 
   3   6   7        8.28        5.40      3.66 o 
   4   6   7        0.16        1.00      3.69 o 
   5   6   7        9.21        6.96      4.43 o 
 -12   7   7       26.65       13.80      9.80 o 
 -11   7   7       13.29       27.13     10.39 o 
 -10   7   7       39.16       33.78     10.78 o 
  -9   7   7        7.95       -3.66      6.52 o 
  -8   7   7       18.60       15.57      4.89 o 
  -7   7   7       20.82       17.88      4.73 o 
  -6   7   7       53.94       60.11     13.27 o 
  -5   7   7        0.02        0.93      3.38 o 
  -4   7   7        8.15        9.23      3.32 o 
  -3   7   7        0.06        1.82      2.82 o 
  -2   7   7        0.02       -2.11      2.54 o 
  -1   7   7       14.86       11.95      3.77 o 
   0   7   7       73.24       72.68      8.71 o 
   1   7   7        8.22       10.22      4.23 o 
   2   7   7      116.37      122.78     10.87 o 
   3   7   7        0.15        1.36      3.66 o 
 -11   8   7        0.04        0.13      7.75 o 
 -10   8   7        7.16       13.67      8.56 o 
  -9   8   7        0.29        1.79      7.41 o 
  -8   8   7        0.92        1.28      4.38 o 
  -7   8   7       63.28       59.29      9.92 o 
  -6   8   7       11.36        8.05      4.61 o 
  -5   8   7       17.09       19.43      5.22 o 
  -4   8   7        2.90        8.89      4.36 o 
  -3   8   7       31.03       29.81      7.13 o 
  -2   8   7        1.43        1.80      3.89 o 
  -1   8   7       53.78       77.83      8.98 o 
   0   8   7       11.12       17.45      4.52 o 
   1   8   7       42.58       38.80      6.15 o 
   2   8   7       15.12       10.11      5.06 o 
 -10   9   7        0.93       -5.92      7.45 o 
  -9   9   7       16.28        8.86      7.88 o 
  -8   9   7       81.98       81.78     16.59 o 
  -7   9   7      121.79      136.06     10.98 o 
  -6   9   7       54.34       54.77      7.98 o 
  -5   9   7        7.30        5.73      4.55 o 
  -4   9   7        0.01        2.93      6.50 o 
  -3   9   7        7.43        8.05      4.85 o 
  -2   9   7        4.35       -4.51      5.79 o 
  -1   9   7        1.17        4.48      7.03 o 
   0   9   7       37.12       55.51      9.03 o 
  -7  10   7       99.83      101.74     12.42 o 
  -6  10   7        8.17        6.60      5.32 o 
  -5  10   7      144.40      155.95     12.21 o 
  -4  10   7       13.12       11.97      5.93 o 
  -3  10   7        0.81       -2.27      4.80 o 
  -1 -16   8        1.25        1.50      3.75 o 
   0 -16   8        3.73        4.00      4.24 o 
   1 -16   8        0.32       -0.92      3.84 o 
   2 -16   8       71.35      100.06     15.78 o 
   3 -16   8        3.39        9.70      4.86 o 
  -4 -15   8       15.11       10.42      4.80 o 
  -3 -15   8       12.39       17.67      5.30 o 
  -2 -15   8       13.76       19.56      4.77 o 
  -1 -15   8       17.82       29.10      7.44 o 
   0 -15   8       16.90       21.06      9.93 o 
   1 -15   8       54.75       58.80      9.37 o 
   2 -15   8       97.58      101.47      8.17 o 
   3 -15   8        0.48        6.57      3.33 o 
   4 -15   8       46.75       50.76      6.42 o 
   5 -15   8      108.36      105.55     10.61 o 
   6 -15   8       33.41       27.56      9.33 o 
  -6 -14   8       12.69       13.28     10.18 o 
  -5 -14   8        0.01       -1.21      3.28 o 
  -4 -14   8        2.63        0.83      2.86 o 
  -3 -14   8        3.21        3.81      3.76 o 
  -2 -14   8        2.64        2.62      3.01 o 
  -1 -14   8      124.59      130.44      8.40 o 
   0 -14   8       28.13       24.38      4.52 o 
   1 -14   8        0.91        3.39      2.72 o 
   2 -14   8       10.38       13.14      3.55 o 
   3 -14   8       14.75       14.24      3.93 o 
   4 -14   8       72.41       94.50      7.63 o 
   5 -14   8       16.15       19.71      4.94 o 
   6 -14   8       47.50       67.52      9.89 o 
   7 -14   8      211.13      239.87     13.43 o 
  -7 -13   8        8.02        9.58      5.92 o 
  -6 -13   8       94.51      105.92      7.95 o 
  -5 -13   8        4.41        4.68      3.23 o 
  -4 -13   8       11.51        8.38      3.60 o 
  -3 -13   8       66.09       68.87      6.38 o 
  -2 -13   8        6.80        0.73      2.54 o 
  -1 -13   8       20.45       23.36      4.81 o 
   0 -13   8        5.22        7.16      3.49 o 
   1 -13   8        0.00       -1.33      3.05 o 
   2 -13   8       14.30       13.46      3.61 o 
   3 -13   8        1.94        8.60      3.11 o 
   4 -13   8        0.00        0.54      2.68 o 
   5 -13   8        0.08        0.96      2.84 o 
   6 -13   8        0.10        3.65      3.41 o 
   7 -13   8        1.05        5.85      3.31 o 
   8 -13   8      117.79      147.17     16.91 o 
  -8 -12   8        2.15        2.80      4.56 o 
  -7 -12   8       44.06       47.56      7.32 o 
  -6 -12   8       61.97       64.82      9.02 o 
  -5 -12   8       61.94       65.26      7.70 o 
  -4 -12   8        6.60        3.23      2.84 o 
  -3 -12   8       51.61       38.91      4.74 o 
  -2 -12   8      168.11      161.30     12.97 o 
  -1 -12   8       34.48       26.31      4.22 o 
   0 -12   8       30.33       28.11      5.48 o 
   1 -12   8       82.20       93.20      6.58 o 
   2 -12   8       27.60       34.42      4.57 o 
   3 -12   8       56.23       49.64      5.27 o 
   4 -12   8        0.98        1.02      2.33 o 
   5 -12   8        4.85        7.09      3.21 o 
   6 -12   8       43.90       42.60      5.28 o 
   7 -12   8       62.18       55.11      6.02 o 
   8 -12   8       29.00       21.63      9.56 o 
   9 -12   8       14.11       23.60      8.86 o 
  -9 -11   8        0.04        2.80      3.71 o 
  -8 -11   8       48.91       49.71     11.14 o 
  -7 -11   8        1.27        1.76      3.68 o 
  -6 -11   8        1.39        3.45      2.73 o 
  -5 -11   8        0.78       -0.68      2.06 o 
  -4 -11   8        1.60       -2.87      2.87 o 
  -3 -11   8        2.57        4.25      2.59 o 
  -2 -11   8      225.94      200.22      8.27 o 
  -1 -11   8       74.04       56.98      5.17 o 
   0 -11   8       64.59       64.14      5.35 o 
   1 -11   8        0.30        1.21      2.18 o 
   2 -11   8       87.11       80.69      5.98 o 
   3 -11   8       28.06       21.10      3.93 o 
   4 -11   8       94.08       92.36      6.44 o 
   5 -11   8       51.92       64.34      5.94 o 
   6 -11   8       35.09       39.58      5.02 o 
   7 -11   8        3.55        2.00      2.75 o 
   8 -11   8       11.42        7.48      4.21 o 
   9 -11   8        2.87        4.97      4.71 o 
 -10 -10   8       22.95       21.31      4.93 o 
  -9 -10   8        9.78        8.67      3.69 o 
  -8 -10   8        1.01        0.41      2.66 o 
  -7 -10   8        6.83        5.27      2.89 o 
  -6 -10   8       42.69       37.70      3.93 o 
  -5 -10   8      150.81      130.63      6.03 o 
  -4 -10   8        7.06        7.50      2.73 o 
  -3 -10   8        5.94        3.16      2.54 o 
  -2 -10   8      762.94      701.67     19.37 o 
  -1 -10   8        0.16        0.21      2.09 o 
   0 -10   8       33.39       32.48      3.95 o 
   1 -10   8      270.96      249.08      8.18 o 
   2 -10   8       98.34      107.37      5.44 o 
   3 -10   8        2.41        0.55      1.71 o 
   4 -10   8       31.75       19.31      3.27 o 
   5 -10   8        0.99        0.81      1.95 o 
   6 -10   8        8.40       13.00      2.88 o 
   7 -10   8      171.62      205.19      9.12 o 
   8 -10   8       42.38       58.88      8.56 o 
   9 -10   8       22.04       32.15      8.05 o 
 -11  -9   8       19.67       26.32      5.46 o 
 -10  -9   8      127.45      151.87      9.35 o 
  -9  -9   8        0.08        1.91      2.91 o 
  -8  -9   8        6.90        3.93      2.67 o 
  -7  -9   8       66.79       67.57      7.13 o 
  -6  -9   8       13.93       10.09      2.61 o 
  -5  -9   8       27.93       18.92      2.91 o 
  -4  -9   8       13.39       10.27      2.31 o 
  -3  -9   8       27.61       24.85      2.88 o 
  -2  -9   8       26.54       29.06      3.12 o 
  -1  -9   8      205.37      194.74      6.93 o 
   0  -9   8     2423.38     2425.16     32.27 o 
   1  -9   8      122.85      117.80      6.66 o 
   2  -9   8      146.13      145.32      5.66 o 
   3  -9   8      689.11      648.16     13.02 o 
   4  -9   8        0.54        0.63      1.77 o 
   5  -9   8       24.22       29.41      3.45 o 
   6  -9   8       36.01       26.02      3.43 o 
   7  -9   8       42.29       41.33      4.23 o 
   8  -9   8       31.10       47.31      6.91 o 
   9  -9   8       11.81        9.90      4.58 o 
  10  -9   8       10.61       10.62      5.22 o 
 -12  -8   8       41.21       34.19      7.22 o 
 -11  -8   8        1.17       -0.75      3.29 o 
 -10  -8   8       17.30       23.75      4.66 o 
  -9  -8   8       14.99       15.29      3.75 o 
  -8  -8   8       31.68       42.55      4.99 o 
  -7  -8   8       64.58       63.35      4.49 o 
  -6  -8   8       10.16       13.22      2.60 o 
  -5  -8   8       73.96       73.63      5.12 o 
  -4  -8   8      106.92      104.93      6.16 o 
  -3  -8   8       78.54       76.26      3.67 o 
  -2  -8   8       26.35       43.96      3.95 o 
  -1  -8   8       71.31      100.79      4.42 o 
   0  -8   8      996.11      937.89     13.51 o 
   1  -8   8       77.20       65.95      3.80 o 
   2  -8   8        3.84        2.96      1.47 o 
   3  -8   8        5.19        6.39      1.98 o 
   4  -8   8        3.52        3.00      1.80 o 
   5  -8   8       51.47       36.09      4.75 o 
   6  -8   8       98.67       78.31      4.93 o 
   7  -8   8        2.66        4.75      2.43 o 
   8  -8   8       13.27        9.99      4.25 o 
   9  -8   8       82.72      100.68     10.69 o 
  10  -8   8       34.94       18.38      7.54 o 
 -12  -7   8        2.16        2.48      3.75 o 
 -11  -7   8        3.74        5.06      3.59 o 
 -10  -7   8        0.94       -1.51      2.68 o 
  -9  -7   8        0.22        0.33      2.56 o 
  -8  -7   8      195.39      198.58      8.48 o 
  -7  -7   8       69.96       66.51      4.69 o 
  -6  -7   8      576.57      562.11     16.62 o 
  -5  -7   8      233.07      220.74      6.16 o 
  -4  -7   8       74.28       71.07      3.45 o 
  -3  -7   8      196.94      180.79      6.36 o 
  -2  -7   8        5.08       11.56      1.77 o 
  -1  -7   8      235.17      229.76      5.53 o 
   0  -7   8       83.82       74.56      3.38 o 
   1  -7   8       21.15       29.63      2.45 o 
   2  -7   8       22.28       13.01      2.84 o 
   3  -7   8      197.70      195.58      7.06 o 
   4  -7   8      374.32      365.27      7.09 o 
   5  -7   8      176.16      156.99      4.40 o 
   6  -7   8        0.00        1.30      1.47 o 
   7  -7   8       12.32       20.74      2.59 o 
   8  -7   8        8.39        6.41      2.38 o 
   9  -7   8        1.96        1.00      2.71 o 
  10  -7   8       39.50       43.14      5.22 o 
 -13  -6   8       62.51       86.86      8.00 o 
 -12  -6   8        1.61        3.88      3.78 o 
 -11  -6   8       88.46       80.64     11.57 o 
 -10  -6   8       20.61       20.04      5.12 o 
  -9  -6   8      125.55      134.88      6.28 o 
  -8  -6   8        0.50        1.29      2.31 o 
  -7  -6   8       84.35       78.08      3.84 o 
  -6  -6   8      155.74      151.45      6.59 o 
  -5  -6   8      271.31      297.32      5.80 o 
  -4  -6   8      327.48      317.78      5.82 o 
  -3  -6   8        8.28       19.54      2.31 o 
  -2  -6   8      127.16      100.84      7.40 o 
  -1  -6   8      521.33      501.98      8.06 o 
   0  -6   8      119.06       99.81      5.44 o 
   1  -6   8      181.36      165.31      4.35 o 
   2  -6   8       13.13       17.21      2.13 o 
   3  -6   8       53.75       71.03      3.39 o 
   4  -6   8      328.52      335.11      7.37 o 
   5  -6   8       26.47       38.50      3.95 o 
   6  -6   8       41.28       37.45      3.28 o 
   7  -6   8       19.14       13.71      2.16 o 
   8  -6   8        1.14        2.15      2.08 o 
   9  -6   8        6.05        7.43      2.92 o 
  10  -6   8        8.31        7.67      4.24 o 
 -13  -5   8        3.26       12.81      4.35 o 
 -12  -5   8        0.46        2.69      3.44 o 
 -11  -5   8        6.19        5.00      3.19 o 
 -10  -5   8        4.40        4.14      3.02 o 
  -9  -5   8        0.02        3.93      2.25 o 
  -8  -5   8        7.10        7.25      2.61 o 
  -7  -5   8      124.75      110.55      3.75 o 
  -6  -5   8      112.09      124.62      3.80 o 
  -5  -5   8       54.31       49.65      2.55 o 
  -4  -5   8       98.30      104.34      3.32 o 
  -3  -5   8       22.88       28.55      2.06 o 
  -2  -5   8        2.99        6.74      1.31 o 
  -1  -5   8      273.35      262.40      5.76 o 
   0  -5   8      247.91      211.48      4.78 o 
   1  -5   8       24.83       29.76      2.14 o 
   2  -5   8       71.94       60.43      2.98 o 
   3  -5   8      250.29      277.20      6.32 o 
   4  -5   8       58.30       59.83      6.08 o 
   5  -5   8      710.46      698.52     11.93 o 
   6  -5   8        0.16        0.27      1.74 o 
   7  -5   8        3.77        1.17      1.79 o 
   8  -5   8       85.52       75.44      5.72 o 
   9  -5   8        0.15        2.74      2.73 o 
  10  -5   8       27.61       29.35      5.02 o 
 -14  -4   8        0.90        3.62     10.80 o 
 -13  -4   8       89.37      103.37      8.10 o 
 -12  -4   8       65.75       73.91      6.67 o 
 -11  -4   8        1.08        3.68      3.81 o 
 -10  -4   8        0.37        7.88      3.32 o 
  -9  -4   8       58.73       53.52      4.85 o 
  -8  -4   8       56.61       60.00      4.74 o 
  -7  -4   8       29.83       33.82      4.23 o 
  -6  -4   8      228.21      225.52      4.97 o 
  -5  -4   8       42.75       42.48      2.57 o 
  -4  -4   8       86.78      115.22      3.63 o 
  -3  -4   8      193.07      161.12      4.57 o 
  -2  -4   8       22.50       33.68      1.99 o 
  -1  -4   8       21.70       32.66      2.46 o 
   0  -4   8      740.50      809.88     11.07 o 
   1  -4   8        4.92        4.24      1.14 o 
   2  -4   8       97.68      103.12      4.02 o 
   3  -4   8       63.96       68.48      3.29 o 
   4  -4   8       26.86       30.55      3.01 o 
   5  -4   8        1.50        2.42      1.51 o 
   6  -4   8        0.02        1.12      1.88 o 
   7  -4   8        1.10        1.17      2.32 o 
   8  -4   8       13.48        8.71      2.75 o 
   9  -4   8        6.72        6.61      3.42 o 
  10  -4   8        3.48       -0.42      3.49 o 
 -14  -3   8        1.88        5.53      3.81 o 
 -13  -3   8       28.18       24.47      4.88 o 
 -12  -3   8       33.49       32.20      5.06 o 
 -11  -3   8        0.30        1.42      3.03 o 
 -10  -3   8        1.63        2.65      2.58 o 
  -9  -3   8       84.39       71.84      9.65 o 
  -8  -3   8      414.38      389.78     10.87 o 
  -7  -3   8      729.16      703.18     12.31 o 
  -6  -3   8       86.59       83.56      3.86 o 
  -5  -3   8      228.04      226.00      5.76 o 
  -4  -3   8      101.70      127.17      8.24 o 
  -3  -3   8      253.87      246.64      7.19 o 
  -2  -3   8      693.51      624.81     12.34 o 
  -1  -3   8      267.44      198.52      6.12 o 
   0  -3   8        0.00        1.72      0.95 o 
   1  -3   8      105.07      101.31      3.37 o 
   2  -3   8       27.00       29.61      2.23 o 
   3  -3   8       75.08       67.03      3.10 o 
   4  -3   8        3.08        4.63      1.94 o 
   5  -3   8        0.08        2.66      2.09 o 
   6  -3   8       16.70       10.79      2.78 o 
   7  -3   8       28.60       10.80      4.85 o 
   8  -3   8      361.72      354.91     37.83 o 
   9  -3   8        5.94        2.85      3.45 o 
 -14  -2   8        0.76        5.29      4.22 o 
 -13  -2   8       11.55        6.36      3.79 o 
 -12  -2   8        4.27        2.23      3.18 o 
 -11  -2   8        0.01        1.83      2.78 o 
 -10  -2   8        7.38       12.75      3.38 o 
  -9  -2   8        3.74        3.61      2.45 o 
  -8  -2   8       43.48       43.98      4.22 o 
  -7  -2   8      993.76      968.31     15.31 o 
  -6  -2   8      403.20      407.61      8.74 o 
  -5  -2   8       14.84        7.85      3.73 o 
  -4  -2   8      606.67      604.28      8.71 o 
  -3  -2   8       77.84       90.73      3.75 o 
  -2  -2   8      887.80      847.30     13.18 o 
  -1  -2   8       74.76      109.77      5.01 o 
   0  -2   8      302.84      339.20      7.28 o 
   1  -2   8       45.11       49.96      3.62 o 
   2  -2   8      216.94      256.19     10.92 o 
   3  -2   8        3.80        5.42      1.85 o 
   4  -2   8      115.08      122.80      6.71 o 
   5  -2   8       59.23       70.43      5.73 o 
   6  -2   8       54.27       33.30      4.67 o 
   7  -2   8       55.49       61.75      8.15 o 
   8  -2   8      231.97      230.86     13.31 o 
   9  -2   8        0.36       -1.01      3.76 o 
 -14  -1   8       91.47      104.69      8.43 o 
 -13  -1   8       20.21       18.98      5.10 o 
 -12  -1   8       22.94       18.90      4.27 o 
 -11  -1   8      121.14      138.40      7.83 o 
 -10  -1   8       20.46       23.18      4.00 o 
  -9  -1   8        0.55        2.65      2.37 o 
  -8  -1   8       48.49       50.64      5.08 o 
  -7  -1   8      232.74      207.13      6.08 o 
  -6  -1   8       33.91       41.82      2.83 o 
  -5  -1   8      972.15      975.58     14.48 o 
  -4  -1   8       24.15       32.88      3.73 o 
  -3  -1   8       14.58       28.81      2.42 o 
  -2  -1   8      411.58      407.96     13.99 o 
  -1  -1   8        7.36        8.82      2.26 o 
   0  -1   8      343.31      330.82      9.43 o 
   1  -1   8        7.92        4.92      3.40 o 
   2  -1   8       58.29       53.19      5.73 o 
   3  -1   8        1.37        4.41      2.44 o 
   4  -1   8       48.03       57.30      5.25 o 
   5  -1   8      108.01       92.85      6.59 o 
   6  -1   8       34.36       39.85      5.09 o 
   7  -1   8       62.36       42.99      8.41 o 
   8  -1   8       69.96       77.65      9.74 o 
   9  -1   8       10.02        6.39      4.56 o 
 -14   0   8        8.72       12.19      5.98 o 
 -13   0   8       28.61       24.06      5.06 o 
 -12   0   8       10.86        9.41      3.75 o 
 -11   0   8        1.93       -0.03      2.75 o 
 -10   0   8        9.37       17.02      3.69 o 
  -9   0   8      101.65       77.37      5.42 o 
  -8   0   8      121.75      129.21      6.18 o 
  -7   0   8       12.05        7.83      2.03 o 
  -6   0   8       33.15       37.50      3.75 o 
  -5   0   8       94.42       95.12      5.16 o 
  -4   0   8       88.83       79.89      5.02 o 
  -3   0   8       29.63       25.47      2.30 o 
  -2   0   8        9.79        6.99      2.28 o 
  -1   0   8      172.89      175.01      6.79 o 
   0   0   8       94.72       70.32      4.85 o 
   1   0   8       34.41       30.52      3.84 o 
   2   0   8        1.71        0.27      2.05 o 
   3   0   8       13.16       19.75      3.58 o 
   4   0   8       35.71       44.78      5.00 o 
   5   0   8      105.58       84.87      6.53 o 
   6   0   8        2.47        5.11      3.26 o 
   7   0   8        0.00        0.18      4.13 o 
   8   0   8       27.09       21.73     10.16 o 
 -14   1   8       83.18      116.46     12.61 o 
 -13   1   8       32.81       46.59      8.52 o 
 -12   1   8       44.65       56.54      7.75 o 
 -11   1   8       45.49       55.31      7.41 o 
 -10   1   8       13.31       12.49      4.88 o 
  -9   1   8        4.33        0.29      3.74 o 
  -8   1   8       10.66       11.07      4.02 o 
  -7   1   8        8.90        6.95      2.55 o 
  -6   1   8        2.77        6.18      3.56 o 
  -5   1   8      236.59      244.56     10.20 o 
  -4   1   8        0.61        3.33      1.98 o 
  -3   1   8       21.92       23.74      3.35 o 
  -2   1   8        5.42        3.44      2.13 o 
  -1   1   8       18.52       21.66      3.24 o 
   0   1   8        0.26       -0.45      2.05 o 
   1   1   8      137.30      132.69      6.87 o 
   2   1   8       57.54       61.23      6.89 o 
   3   1   8       43.03       49.59      6.13 o 
   4   1   8        2.49        6.52      2.97 o 
   5   1   8       15.68       20.87      4.20 o 
   6   1   8       38.38       26.63      4.74 o 
   7   1   8        0.77        1.07      4.50 o 
   8   1   8        6.30       13.74      6.09 o 
 -14   2   8        1.16        3.77      5.59 o 
 -13   2   8       33.91       33.08      7.42 o 
 -12   2   8       22.03       18.06      5.84 o 
 -11   2   8       10.57       17.29      5.61 o 
 -10   2   8        0.69        6.44      4.30 o 
  -9   2   8        8.42        2.94      3.79 o 
  -8   2   8       19.24       24.04      7.31 o 
  -7   2   8        3.02        7.42      2.68 o 
  -6   2   8       11.93       15.45      3.01 o 
  -5   2   8      159.28      166.23      6.93 o 
  -4   2   8      117.65      136.94     10.08 o 
  -3   2   8        1.96        4.65      2.52 o 
  -2   2   8       46.87       46.82      4.43 o 
  -1   2   8       13.57       17.19      3.54 o 
   0   2   8        0.05       -2.00      2.00 o 
   1   2   8        1.92       -0.43      2.09 o 
   2   2   8        2.53        6.67      2.73 o 
   3   2   8        4.15        7.81      3.10 o 
   4   2   8        2.95        6.77      4.53 o 
   5   2   8       26.81       15.84      4.28 o 
   6   2   8       22.90       21.60      4.85 o 
   7   2   8        0.72       10.19      5.43 o 
 -14   3   8       30.41       48.72      9.03 o 
 -13   3   8       47.15       46.45      8.14 o 
 -12   3   8        5.11        8.46      5.40 o 
 -11   3   8       17.06       20.95      7.50 o 
 -10   3   8       78.20       79.43      8.99 o 
  -9   3   8       14.68       18.00      4.90 o 
  -8   3   8      228.32      213.10     13.73 o 
  -7   3   8       15.96       11.61      3.13 o 
  -6   3   8        2.12        2.15      3.06 o 
  -5   3   8       51.71       50.79      4.57 o 
  -4   3   8        0.76        2.50      2.21 o 
  -3   3   8       12.48        6.86      3.34 o 
  -2   3   8        2.98        1.38      2.11 o 
  -1   3   8        1.50        2.37      2.46 o 
   0   3   8       88.73       81.63      7.83 o 
   1   3   8       56.61       62.66      5.77 o 
   2   3   8       31.28       18.53      4.01 o 
   3   3   8        5.02        2.65      2.84 o 
   4   3   8       13.64       17.86      4.30 o 
   5   3   8        1.62        4.97      3.66 o 
   6   3   8       24.11       30.33      5.46 o 
 -13   4   8      106.92      118.68     21.40 o 
 -12   4   8       22.85       18.89      6.33 o 
 -11   4   8        0.79       -6.27      7.48 o 
 -10   4   8       16.81       16.08      5.28 o 
  -9   4   8      109.24      108.70      8.90 o 
  -8   4   8        1.02        6.26      2.93 o 
  -7   4   8       34.21       31.66      7.09 o 
  -6   4   8        0.38        5.04      2.79 o 
  -5   4   8       61.41       77.48      5.68 o 
  -4   4   8       46.41       42.45      4.69 o 
  -3   4   8        0.29       -0.32      2.33 o 
  -2   4   8       47.11       46.18      4.97 o 
  -1   4   8        7.54        4.92      2.77 o 
   0   4   8      154.34      155.59     13.66 o 
   1   4   8      319.96      305.58     11.15 o 
   2   4   8      102.19      106.01      7.71 o 
   3   4   8       16.62        8.36      3.64 o 
   4   4   8        1.32        0.32      3.14 o 
   5   4   8        0.89        0.58      3.52 o 
 -13   5   8       63.25       67.73     14.99 o 
 -12   5   8        8.01       10.01      9.12 o 
 -11   5   8        0.81        2.43      6.69 o 
 -10   5   8       18.95       12.04      5.37 o 
  -9   5   8       23.90       13.92      8.05 o 
  -8   5   8      413.64      395.68     12.16 o 
  -7   5   8      213.08      219.46      9.04 o 
  -6   5   8        8.26       16.52      3.76 o 
  -5   5   8       55.87       63.91      5.64 o 
  -4   5   8       36.24       37.22      9.28 o 
  -3   5   8      412.01      409.52     12.57 o 
  -2   5   8        6.81        5.02      3.00 o 
  -1   5   8        4.83        6.31      3.33 o 
   0   5   8       17.12       21.64      4.35 o 
   1   5   8     1127.38     1086.98     26.64 o 
   2   5   8       35.35       31.72      8.97 o 
   3   5   8       30.47       18.37      9.67 o 
   4   5   8        1.90        2.16      3.41 o 
 -12   6   8       18.13       11.76      9.58 o 
 -11   6   8       37.60       46.73     12.01 o 
 -10   6   8        0.96        1.62      7.54 o 
  -9   6   8       67.01       55.55     11.93 o 
  -8   6   8       53.13       66.88      7.62 o 
  -7   6   8       51.19       56.56      5.70 o 
  -6   6   8       49.79       66.95      8.26 o 
  -5   6   8      135.07      140.05     13.03 o 
  -4   6   8        3.12       -1.38      2.82 o 
  -3   6   8       50.24       45.23      5.53 o 
  -2   6   8        0.69        2.12      2.92 o 
  -1   6   8        0.71        1.22      3.07 o 
   0   6   8       34.38       37.80      5.46 o 
   1   6   8        8.18        5.72      3.69 o 
   2   6   8       60.72       49.92      6.49 o 
   3   6   8       36.06       39.63      6.15 o 
 -11   7   8        0.35       10.73      8.86 o 
 -10   7   8       25.49       32.54     11.37 o 
  -9   7   8       21.01        6.22      7.67 o 
  -8   7   8      129.65      136.56     10.45 o 
  -7   7   8       51.85       45.67      7.65 o 
  -6   7   8        0.05        2.43      4.02 o 
  -5   7   8        0.43        3.58      4.07 o 
  -4   7   8        0.49       -2.31      2.96 o 
  -3   7   8        4.00       -2.24      3.04 o 
  -2   7   8       29.52       31.36      5.33 o 
  -1   7   8       11.47       10.65      4.00 o 
   0   7   8       75.72       94.06     12.27 o 
   1   7   8       34.01       30.36      5.62 o 
   2   7   8       16.93       18.29      5.06 o 
 -10   8   8        2.27        6.86      8.73 o 
  -9   8   8       18.16       12.27      8.65 o 
  -8   8   8       19.62       12.21      5.75 o 
  -7   8   8        3.80        1.48      4.40 o 
  -6   8   8        0.39       -2.53      4.07 o 
  -5   8   8       35.31       30.67      6.57 o 
  -4   8   8        0.57        3.05      4.55 o 
  -3   8   8       56.86       65.73      8.84 o 
  -2   8   8       66.86       87.12     13.84 o 
  -1   8   8       62.57       80.18     11.08 o 
   0   8   8       23.38       29.36      7.41 o 
  -8   9   8       25.83       19.55      6.43 o 
  -7   9   8        6.13        6.83      5.50 o 
  -6   9   8       23.56       11.30      5.59 o 
  -5   9   8        6.27        7.62      9.54 o 
  -4   9   8       13.16       16.58      6.20 o 
  -3   9   8       38.51       42.48      7.80 o 
  -1 -16   9       16.78        8.28      7.73 o 
   0 -16   9        0.05        4.89      5.86 o 
   1 -16   9        6.17        8.05      4.57 o 
   2 -16   9       11.17        9.24      5.10 o 
  -4 -15   9       65.53       78.12      9.26 o 
  -3 -15   9       96.78       99.83     15.45 o 
  -2 -15   9       57.97       53.10      6.49 o 
  -1 -15   9       83.32       89.98      8.22 o 
   0 -15   9        0.08        2.52      4.00 o 
   1 -15   9        1.74        0.56      3.21 o 
   2 -15   9        0.28       -0.49      3.18 o 
   3 -15   9       26.55       24.66      7.40 o 
   4 -15   9        2.22        0.42      2.97 o 
   5 -15   9        4.95        2.97      4.38 o 
  -6 -14   9       83.42      100.68     25.69 o 
  -5 -14   9        3.24        0.32      3.33 o 
  -4 -14   9       57.63       51.80      7.05 o 
  -3 -14   9        0.43        2.64      2.98 o 
  -2 -14   9        3.11        4.23      3.45 o 
  -1 -14   9        0.04        1.71      2.83 o 
   0 -14   9        2.79        6.62      3.44 o 
   1 -14   9        7.32        8.50      3.44 o 
   2 -14   9       60.23       83.63     10.75 o 
   3 -14   9      418.00      446.33     17.98 o 
   4 -14   9       79.97       84.77      7.48 o 
   5 -14   9        0.70        2.98      3.20 o 
   6 -14   9       13.66       14.44      4.22 o 
  -7 -13   9       31.68       27.56      6.48 o 
  -6 -13   9       20.11       26.59      8.72 o 
  -5 -13   9        0.89        3.61      3.16 o 
  -4 -13   9        0.68        3.13      2.88 o 
  -3 -13   9       35.63       36.39      5.15 o 
  -2 -13   9        3.41        3.16      4.78 o 
  -1 -13   9       19.06       18.82      3.95 o 
   0 -13   9       36.41       50.97      5.66 o 
   1 -13   9        7.83       11.20      3.26 o 
   2 -13   9      192.57      210.65      9.43 o 
   3 -13   9      116.48      119.90      9.65 o 
   4 -13   9        0.00        1.55      2.84 o 
   5 -13   9        0.02        3.90      3.16 o 
   6 -13   9        4.12        5.43      3.38 o 
   7 -13   9       71.21       65.91      6.68 o 
  -8 -12   9       25.30       23.29      5.86 o 
  -7 -12   9       12.08       11.57      4.44 o 
  -6 -12   9        0.20        0.68      2.71 o 
  -5 -12   9       57.92       51.48      7.64 o 
  -4 -12   9        7.63        7.16      3.03 o 
  -3 -12   9       21.57       21.86      4.01 o 
  -2 -12   9        0.82        0.20      4.17 o 
  -1 -12   9        1.56        1.97      2.50 o 
   0 -12   9      104.77      106.29      6.97 o 
   1 -12   9       26.20       12.47      7.39 o 
   2 -12   9        6.91        7.31      3.64 o 
   3 -12   9      115.90      117.60      7.50 o 
   4 -12   9       51.38       49.23      5.70 o 
   5 -12   9       10.00        4.08      3.00 o 
   6 -12   9        2.46        0.53      2.55 o 
   7 -12   9       13.11       15.65      4.35 o 
   8 -12   9        4.73       10.26      4.98 o 
  -9 -11   9        2.55        3.50      3.85 o 
  -8 -11   9        6.92        6.92      4.28 o 
  -7 -11   9       30.76       33.23      7.16 o 
  -6 -11   9        1.53        0.72      3.31 o 
  -5 -11   9      112.24      125.91      7.33 o 
  -4 -11   9       33.62       24.05      3.87 o 
  -3 -11   9       14.16       11.38      4.16 o 
  -2 -11   9       55.51       46.91      4.93 o 
  -1 -11   9       34.24       40.11      4.63 o 
   0 -11   9       12.74        5.62      2.72 o 
   1 -11   9       65.92       62.83      5.47 o 
   2 -11   9      104.12       93.09      5.53 o 
   3 -11   9      164.74      161.52      9.70 o 
   4 -11   9        0.14        2.02      2.09 o 
   5 -11   9       19.83       17.52      3.12 o 
   6 -11   9        0.03        1.81      2.54 o 
   7 -11   9        4.44        3.38      2.97 o 
   8 -11   9       19.18       23.85      9.01 o 
 -10 -10   9        0.32        0.28      3.98 o 
  -9 -10   9        3.11        8.06      3.68 o 
  -8 -10   9      104.57      108.50     10.39 o 
  -7 -10   9        0.82        0.16      2.48 o 
  -6 -10   9       62.62       66.72      4.86 o 
  -5 -10   9       14.31       20.23      3.11 o 
  -4 -10   9      180.98      155.88      7.34 o 
  -3 -10   9       32.21       29.27      4.16 o 
  -2 -10   9      230.46      185.52      6.62 o 
  -1 -10   9      446.66      411.08     12.27 o 
   0 -10   9       24.84       36.04      5.64 o 
   1 -10   9      180.11      189.38      6.75 o 
   2 -10   9       11.84       15.63      3.23 o 
   3 -10   9       66.49       61.51      6.25 o 
   4 -10   9        9.27       11.14      2.60 o 
   5 -10   9       32.39       21.23      4.70 o 
   6 -10   9       34.09       35.35      4.15 o 
   7 -10   9        0.97       -0.20      2.23 o 
   8 -10   9       26.02       45.02      7.14 o 
   9 -10   9        0.43       -3.69      3.69 o 
 -11  -9   9      106.71      144.33     20.99 o 
 -10  -9   9       40.61       41.80      5.92 o 
  -9  -9   9        2.68        6.38      3.22 o 
  -8  -9   9        6.03        5.21      4.15 o 
  -7  -9   9       29.05       32.19      3.69 o 
  -6  -9   9      183.39      165.36      6.44 o 
  -5  -9   9       97.04       71.14      4.50 o 
  -4  -9   9      691.58      550.82     10.24 o 
  -3  -9   9        6.14        1.78      1.77 o 
  -2  -9   9      813.53      787.70     13.96 o 
  -1  -9   9      310.24      293.75     11.07 o 
   0  -9   9      174.10      163.00      6.01 o 
   1  -9   9      474.84      460.71     15.51 o 
   2  -9   9      355.60      333.25      8.84 o 
   3  -9   9        6.74        4.90      1.89 o 
   4  -9   9        1.01        0.81      1.85 o 
   5  -9   9        3.08        1.75      2.06 o 
   6  -9   9        3.48        0.75      2.12 o 
   7  -9   9        0.09        0.42      2.30 o 
   8  -9   9       87.03       99.86      9.44 o 
   9  -9   9        2.38        6.71      4.68 o 
 -12  -8   9        5.48        0.68      3.88 o 
 -11  -8   9       46.26       42.83      5.94 o 
 -10  -8   9       42.42       52.33      6.08 o 
  -9  -8   9        0.66        2.27      2.88 o 
  -8  -8   9        1.95        0.33      2.53 o 
  -7  -8   9        1.58        6.64      2.37 o 
  -6  -8   9        0.27        1.93      1.93 o 
  -5  -8   9      571.33      465.70     10.34 o 
  -4  -8   9        0.93        1.04      1.43 o 
  -3  -8   9      266.90      215.28      5.77 o 
  -2  -8   9       11.99       15.38      2.14 o 
  -1  -8   9     1069.99      979.18     15.89 o 
   0  -8   9      151.71      149.22      4.90 o 
   1  -8   9     1056.53     1056.45     15.18 o 
   2  -8   9      220.25      210.13      5.81 o 
   3  -8   9       84.65       75.07      4.51 o 
   4  -8   9      210.23      185.54      6.67 o 
   5  -8   9      222.09      206.90      7.13 o 
   6  -8   9      113.63      108.42      5.87 o 
   7  -8   9        2.45        3.05      2.34 o 
   8  -8   9        0.13        0.42      3.60 o 
   9  -8   9       10.21        4.72      4.36 o 
 -12  -7   9        2.03        7.74      4.26 o 
 -11  -7   9       33.35       29.23      6.40 o 
 -10  -7   9        1.73        1.73      2.75 o 
  -9  -7   9       17.22       22.75      4.11 o 
  -8  -7   9        9.75        6.78      3.67 o 
  -7  -7   9       32.83       22.68      6.21 o 
  -6  -7   9      490.76      408.80     11.59 o 
  -5  -7   9      340.68      359.07      7.64 o 
  -4  -7   9      162.85      144.17      4.70 o 
  -3  -7   9      203.81      186.42      7.37 o 
  -2  -7   9      351.34      320.65      7.28 o 
  -1  -7   9       51.49       66.61      3.37 o 
   0  -7   9      691.82      746.58     11.69 o 
   1  -7   9        4.01        5.56      1.74 o 
   2  -7   9       55.61       57.16      3.43 o 
   3  -7   9      134.65      120.60      6.86 o 
   4  -7   9     1381.70     1350.53     18.81 o 
   5  -7   9        1.62        4.23      1.75 o 
   6  -7   9      100.65       86.84      5.12 o 
   7  -7   9        0.73        3.31      1.89 o 
   8  -7   9        3.16        3.59      2.63 o 
   9  -7   9        0.99       -0.30      5.92 o 
 -13  -6   9       77.68       98.67      8.48 o 
 -12  -6   9        2.41        2.03      2.93 o 
 -11  -6   9       39.32       27.38     10.16 o 
 -10  -6   9       21.83       23.07      5.19 o 
  -9  -6   9       22.41       22.74      3.27 o 
  -8  -6   9       40.52       34.27      3.55 o 
  -7  -6   9       25.24       28.16      3.20 o 
  -6  -6   9        1.60        0.75      1.40 o 
  -5  -6   9       11.37        8.73      1.96 o 
  -4  -6   9      219.90      192.19      7.68 o 
  -3  -6   9       94.74       99.14      3.87 o 
  -2  -6   9        2.43        1.56      1.41 o 
  -1  -6   9      516.78      465.10      9.06 o 
   0  -6   9      158.35      158.28      4.35 o 
   1  -6   9       23.01       19.21      2.22 o 
   2  -6   9        0.09        1.21      1.12 o 
   3  -6   9      128.33      140.93      5.14 o 
   4  -6   9      160.84      190.40      6.88 o 
   5  -6   9       16.39       20.32      2.90 o 
   6  -6   9        4.76        3.80      1.97 o 
   7  -6   9       10.07       11.19      2.69 o 
   8  -6   9       66.44       68.54      6.68 o 
   9  -6   9        1.40       -1.62      3.05 o 
 -13  -5   9        7.17       14.72      4.66 o 
 -12  -5   9       15.55       20.00      4.66 o 
 -11  -5   9       40.92       50.13      5.66 o 
 -10  -5   9      124.68      145.23      7.89 o 
  -9  -5   9       38.93       30.23      7.50 o 
  -8  -5   9       21.17       25.79      3.15 o 
  -7  -5   9        5.62        6.73      1.66 o 
  -6  -5   9      560.16      522.31      8.40 o 
  -5  -5   9     1309.11     1305.97     15.40 o 
  -4  -5   9       89.52      102.49      3.65 o 
  -3  -5   9       32.87       33.36      2.29 o 
  -2  -5   9       66.98       88.41      5.43 o 
  -1  -5   9      195.82      213.06      4.94 o 
   0  -5   9       67.48       74.12      3.88 o 
   1  -5   9        0.99        1.51      1.21 o 
   2  -5   9        6.97        2.63      1.32 o 
   3  -5   9       26.23       35.36      3.16 o 
   4  -5   9      627.58      675.30     12.89 o 
   5  -5   9       63.47       69.29      5.53 o 
   6  -5   9       24.45       28.61      5.83 o 
   7  -5   9        0.62        3.20      3.86 o 
   8  -5   9       36.73       52.79      6.25 o 
   9  -5   9        0.26        0.13      3.21 o 
 -13  -4   9      106.03      125.49     12.66 o 
 -12  -4   9        9.14        4.80      3.44 o 
 -11  -4   9        6.14        2.97      3.22 o 
 -10  -4   9       68.49       45.47      5.06 o 
  -9  -4   9       12.14        1.62      2.37 o 
  -8  -4   9       28.05       33.25      3.90 o 
  -7  -4   9      161.12      152.58      4.73 o 
  -6  -4   9       24.91       26.90      2.40 o 
  -5  -4   9      113.38      108.92      4.43 o 
  -4  -4   9       59.27       47.42      2.58 o 
  -3  -4   9      105.91       96.18      4.05 o 
  -2  -4   9       35.81       34.02      2.68 o 
  -1  -4   9       93.83       88.89      3.97 o 
   0  -4   9       70.67       64.88      3.56 o 
   1  -4   9       19.58       25.09      4.43 o 
   2  -4   9       83.71       65.11      7.03 o 
   3  -4   9        1.01        1.97      2.18 o 
   4  -4   9      421.31      400.49     11.78 o 
   5  -4   9        0.77        1.38      2.60 o 
   6  -4   9        7.18       14.09      4.88 o 
   7  -4   9        3.17       -1.37      4.01 o 
   8  -4   9       15.92       17.95      6.06 o 
   9  -4   9       18.24       12.78      4.20 o 
 -14  -3   9       35.31       39.97      8.00 o 
 -13  -3   9        0.60        2.28      4.33 o 
 -12  -3   9       53.27       69.34      8.03 o 
 -11  -3   9      167.22      175.04      8.70 o 
 -10  -3   9        0.19       -2.52      2.52 o 
  -9  -3   9       43.06       33.50      4.21 o 
  -8  -3   9       32.89       29.15      3.75 o 
  -7  -3   9      252.13      270.71      9.86 o 
  -6  -3   9       50.21       43.84      7.49 o 
  -5  -3   9      177.48      158.04      5.33 o 
  -4  -3   9       18.40       15.48      2.10 o 
  -3  -3   9        2.77        0.37      1.18 o 
  -2  -3   9      495.84      499.35     11.07 o 
  -1  -3   9      102.04      111.87      4.73 o 
   0  -3   9       39.14       52.46      3.23 o 
   1  -3   9       24.11       20.32      3.21 o 
   2  -3   9       45.00       42.96      6.61 o 
   3  -3   9       38.41       39.90      4.59 o 
   4  -3   9        8.93        5.17      2.78 o 
   5  -3   9       40.60       35.08      4.68 o 
   6  -3   9        1.71        4.06      4.80 o 
   7  -3   9        0.03       -4.52      4.52 o 
   8  -3   9        0.58       -3.01      4.40 o 
   9  -3   9       14.14       14.41      5.07 o 
 -14  -2   9        3.70       10.27      5.63 o 
 -13  -2   9        7.86       10.87      5.65 o 
 -12  -2   9       42.28       65.59      8.51 o 
 -11  -2   9      182.33      189.09     11.88 o 
 -10  -2   9      120.45      105.25      8.93 o 
  -9  -2   9       39.92       47.04      6.23 o 
  -8  -2   9      909.43      913.68     23.91 o 
  -7  -2   9      813.23      815.39     16.73 o 
  -6  -2   9      376.22      367.38     10.11 o 
  -5  -2   9       45.24       51.36      3.41 o 
  -4  -2   9      178.71      180.01      5.54 o 
  -3  -2   9      113.57      159.34      5.14 o 
  -2  -2   9      104.48      106.07      5.75 o 
  -1  -2   9       11.73       14.14      2.69 o 
   0  -2   9      157.16      193.51      7.42 o 
   1  -2   9       10.01       19.88      3.37 o 
   2  -2   9       23.69       26.06      6.81 o 
   3  -2   9       72.01       71.35      5.60 o 
   4  -2   9       40.67       37.28      6.21 o 
   5  -2   9       23.41       32.08      5.29 o 
   6  -2   9        8.91       14.82      5.05 o 
   7  -2   9       69.80       63.04      8.66 o 
   8  -2   9       11.94       16.47      6.26 o 
 -14  -1   9       10.53       12.62      6.15 o 
 -13  -1   9        0.01       -2.34      4.43 o 
 -12  -1   9       10.09       13.58      5.48 o 
 -11  -1   9       13.46       11.68      4.93 o 
 -10  -1   9       68.75       63.70      7.39 o 
  -9  -1   9       95.56       85.06      7.89 o 
  -8  -1   9      201.81      217.03     10.62 o 
  -7  -1   9      211.97      208.90      7.73 o 
  -6  -1   9     1116.47     1069.29     20.15 o 
  -5  -1   9      195.05      186.61      7.65 o 
  -4  -1   9     1105.16     1016.22     15.80 o 
  -3  -1   9      111.47      114.00      4.32 o 
  -2  -1   9       32.65       37.58      3.91 o 
  -1  -1   9      250.51      249.62      8.44 o 
   0  -1   9      255.66      275.10      9.18 o 
   1  -1   9      259.83      230.93      8.58 o 
   2  -1   9        0.01       -0.59      2.17 o 
   3  -1   9      234.26      231.67     10.67 o 
   4  -1   9       50.04       61.51      5.90 o 
   5  -1   9       39.70       46.03      5.55 o 
   6  -1   9       15.01       16.53      4.11 o 
   7  -1   9       41.68       39.55      7.84 o 
   8  -1   9      100.04      121.63     17.66 o 
 -14   0   9        1.81        3.58      5.54 o 
 -13   0   9       22.52       35.41     19.06 o 
 -12   0   9       48.45       45.93      7.92 o 
 -11   0   9        4.20       13.34      5.28 o 
 -10   0   9       61.52       55.51      7.35 o 
  -9   0   9       10.30        8.52      4.34 o 
  -8   0   9        0.04       -0.39      3.25 o 
  -7   0   9        0.09       -0.06      2.85 o 
  -6   0   9      116.32      114.70      6.76 o 
  -5   0   9        0.33       -0.42      2.87 o 
  -4   0   9        0.91        3.20      2.15 o 
  -3   0   9       19.35       18.90      3.26 o 
  -2   0   9       94.42      100.34      5.80 o 
  -1   0   9      178.07      172.50      7.29 o 
   0   0   9       61.64       67.13      6.73 o 
   1   0   9        5.26        4.30      3.58 o 
   2   0   9       36.42       36.67      4.62 o 
   3   0   9       27.28       25.21      4.16 o 
   4   0   9        1.84        5.17      3.02 o 
   5   0   9       76.41       73.66      6.77 o 
   6   0   9       11.27        6.47      3.72 o 
   7   0   9        5.51        6.31      6.05 o 
 -14   1   9       29.98       29.01      7.79 o 
 -13   1   9       60.69       64.19      9.17 o 
 -12   1   9        3.45       13.92      5.81 o 
 -11   1   9        2.29        2.45      5.73 o 
 -10   1   9       24.92       31.46      6.26 o 
  -9   1   9       20.95       19.48      5.27 o 
  -8   1   9      145.61      158.00      7.30 o 
  -7   1   9      218.50      223.24      8.28 o 
  -6   1   9        0.68        1.06      2.22 o 
  -5   1   9        0.12        4.57      2.35 o 
  -4   1   9        0.03        1.55      2.10 o 
  -3   1   9        0.64        3.35      2.26 o 
  -2   1   9       43.73       39.75      4.30 o 
  -1   1   9       67.86       62.01      5.17 o 
   0   1   9       80.46       85.44      8.57 o 
   1   1   9       31.83       33.58      4.48 o 
   2   1   9        3.66        5.68      2.77 o 
   3   1   9        3.41        3.55      2.82 o 
   4   1   9       62.24       52.15      6.01 o 
   5   1   9       22.16       21.52      5.10 o 
   6   1   9       15.72        8.55      5.54 o 
   7   1   9        0.33        0.48      4.86 o 
 -14   2   9       19.63       21.84     10.10 o 
 -13   2   9        0.68        3.57      5.77 o 
 -12   2   9        0.46       -4.16      4.34 o 
 -11   2   9       17.58       26.67     15.06 o 
 -10   2   9        5.95        4.29      4.36 o 
  -9   2   9       27.59       31.31      6.18 o 
  -8   2   9       11.12        7.91      3.26 o 
  -7   2   9        9.21        7.97      2.96 o 
  -6   2   9        2.95        6.76      3.41 o 
  -5   2   9      171.92      168.59      7.41 o 
  -4   2   9      364.29      361.77     10.98 o 
  -3   2   9      277.44      266.59      9.41 o 
  -2   2   9        3.94        1.33      2.33 o 
  -1   2   9        2.18        7.25      2.85 o 
   0   2   9       11.30        9.62      6.39 o 
   1   2   9        5.99        4.97      3.56 o 
   2   2   9       24.62       18.45      6.22 o 
   3   2   9        2.54        0.44      3.06 o 
   4   2   9        0.20        1.66      3.25 o 
   5   2   9        5.47       -1.13      3.28 o 
   6   2   9       16.38        8.97      5.15 o 
 -13   3   9      154.08      177.40     17.19 o 
 -12   3   9        9.14       10.85      5.61 o 
 -11   3   9        4.70        6.70      5.20 o 
 -10   3   9       90.04       91.05     13.61 o 
  -9   3   9       63.78       85.68      8.41 o 
  -8   3   9       12.77       15.84      4.01 o 
  -7   3   9        2.38        1.59      2.68 o 
  -6   3   9        1.97        0.06      2.62 o 
  -5   3   9        0.14       -0.41      2.35 o 
  -4   3   9        5.53       13.08      4.09 o 
  -3   3   9        8.82        8.11      2.96 o 
  -2   3   9       27.70       29.46      4.58 o 
  -1   3   9        4.19        3.21      3.11 o 
   0   3   9        0.06       -0.63      2.67 o 
   1   3   9       20.35       27.46      4.76 o 
   2   3   9        0.24        3.59      3.13 o 
   3   3   9       10.13        8.99      4.40 o 
   4   3   9        0.01        0.69      3.29 o 
   5   3   9       28.51       35.60      5.78 o 
 -13   4   9       74.52       88.18     10.57 o 
 -12   4   9        3.94        6.54      5.77 o 
 -11   4   9        5.04        7.35      5.38 o 
 -10   4   9      214.84      208.52     15.40 o 
  -9   4   9       41.84       41.63      6.66 o 
  -8   4   9       85.17       91.11      6.61 o 
  -7   4   9        0.12        2.32      2.84 o 
  -6   4   9        7.96        5.19      4.41 o 
  -5   4   9       41.11       36.86      4.88 o 
  -4   4   9       29.49       24.26      4.31 o 
  -3   4   9       11.13       14.02      3.70 o 
  -2   4   9        1.76       -1.73      2.78 o 
  -1   4   9       46.70       55.47      7.93 o 
   0   4   9      335.59      357.59     12.62 o 
   1   4   9      127.13      132.66      8.72 o 
   2   4   9        1.08       -2.99      2.99 o 
   3   4   9        1.57       -3.14      3.14 o 
   4   4   9        0.81        1.54      3.81 o 
 -12   5   9        0.40       -4.13      8.26 o 
 -11   5   9        9.18       10.86      9.50 o 
 -10   5   9        0.02       -2.31      4.46 o 
  -9   5   9       77.52       60.63      7.95 o 
  -8   5   9      225.57      199.02     12.21 o 
  -7   5   9       88.85       77.94      6.48 o 
  -6   5   9        1.41        0.67      3.10 o 
  -5   5   9       47.72       56.50      5.91 o 
  -4   5   9       10.07        5.92      3.43 o 
  -3   5   9       49.36       39.93      5.35 o 
  -2   5   9       11.00        7.24      3.57 o 
  -1   5   9        5.96        6.62      3.69 o 
   0   5   9        1.09        5.04      3.72 o 
   1   5   9      339.78      356.92     13.53 o 
   2   5   9       32.28       20.62      5.02 o 
   3   5   9        6.20        5.19      4.34 o 
 -11   6   9       13.20       26.24     10.14 o 
 -10   6   9       30.59       28.11     10.61 o 
  -9   6   9       11.94        9.58      8.86 o 
  -8   6   9       28.00       19.09      5.62 o 
  -7   6   9        0.63       -2.84      3.29 o 
  -6   6   9        5.76        4.56      3.69 o 
  -5   6   9        0.02        0.90      3.38 o 
  -4   6   9       61.60       70.86      9.56 o 
  -3   6   9        0.23       -0.51      3.59 o 
  -2   6   9       13.99       24.31      5.13 o 
  -1   6   9       34.73       38.86      6.91 o 
   0   6   9        0.12        2.94      3.88 o 
   1   6   9        5.61       12.31      4.84 o 
   2   6   9      242.97      198.52     14.03 o 
 -10   7   9       11.31        8.69      8.99 o 
  -9   7   9       19.58        6.86      8.86 o 
  -8   7   9       17.07       31.38      7.28 o 
  -7   7   9      184.00      230.76     21.30 o 
  -6   7   9        1.22        9.38      5.19 o 
  -5   7   9       21.00       34.16      6.94 o 
  -4   7   9       30.25       21.08      7.20 o 
  -3   7   9        0.31        4.50      4.57 o 
  -2   7   9       22.23       16.25      5.01 o 
  -1   7   9        0.17        3.79      3.91 o 
   0   7   9       17.58       13.62      5.03 o 
  -8   8   9       17.51       16.89      6.16 o 
  -7   8   9       10.08       15.12      6.02 o 
  -6   8   9        9.59       -0.01      4.62 o 
  -5   8   9        2.68        9.69     12.52 o 
  -4   8   9        2.10        2.01      4.84 o 
  -3   8   9        5.89        4.02      4.98 o 
  -2   8   9        0.45       -5.71      5.96 o 
  -4 -15  10        0.53        3.97      3.99 o 
  -3 -15  10       13.27       10.05      5.23 o 
  -2 -15  10       10.22        8.05      4.21 o 
  -1 -15  10        6.11        9.70      3.87 o 
   0 -15  10       39.04       27.48      5.10 o 
   1 -15  10       18.98       17.52      4.71 o 
   2 -15  10       83.02       94.14      8.08 o 
   3 -15  10       12.88       13.74      4.59 o 
   4 -15  10        5.26        6.58      3.89 o 
  -6 -14  10      100.73      136.69     13.12 o 
  -5 -14  10       74.57       81.02      7.51 o 
  -4 -14  10       10.82       11.35      4.04 o 
  -3 -14  10       57.18       60.66      6.69 o 
  -2 -14  10       75.16      117.03     10.17 o 
  -1 -14  10        1.28        4.08      3.25 o 
   0 -14  10        1.50        2.77      2.84 o 
   1 -14  10        0.04        3.90      4.85 o 
   2 -14  10       20.54       17.50      4.32 o 
   3 -14  10       31.36       35.75      5.44 o 
   4 -14  10        3.62        6.56      3.64 o 
   5 -14  10        5.90        6.18      3.99 o 
   6 -14  10      270.98      316.32     22.28 o 
  -7 -13  10       44.02       47.58      7.83 o 
  -6 -13  10        0.00       -0.65      2.87 o 
  -5 -13  10       39.10       41.83      5.66 o 
  -4 -13  10        0.78        1.82      2.96 o 
  -3 -13  10        0.32        3.44      3.42 o 
  -2 -13  10        0.63       -1.33      2.37 o 
  -1 -13  10       47.83       49.74      8.98 o 
   0 -13  10       12.63       15.50      4.04 o 
   1 -13  10       19.86       17.60      5.81 o 
   2 -13  10       10.49       21.19      4.23 o 
   3 -13  10        9.07        7.85      3.35 o 
   4 -13  10       75.72       95.06      7.51 o 
   5 -13  10       20.72       23.41      4.64 o 
   6 -13  10        0.52        7.84      3.78 o 
   7 -13  10       45.30       47.03     10.95 o 
  -8 -12  10        1.28        4.33      3.63 o 
  -7 -12  10        1.22       -0.61      3.60 o 
  -6 -12  10       48.35       50.36     10.32 o 
  -5 -12  10       80.03       72.26      6.49 o 
  -4 -12  10        6.22        7.51      3.30 o 
  -3 -12  10       43.81       44.48      5.26 o 
  -2 -12  10       50.55       48.33      5.38 o 
  -1 -12  10       22.38       23.04      6.98 o 
   0 -12  10       26.03       19.98      3.80 o 
   1 -12  10       16.30       13.47      5.71 o 
   2 -12  10        5.48        5.22      2.78 o 
   3 -12  10        4.44        2.17      2.63 o 
   4 -12  10       35.72       41.31      6.05 o 
   5 -12  10       44.08       43.71      5.51 o 
   6 -12  10        0.25       -0.53      2.80 o 
   7 -12  10       13.39        8.93      4.65 o 
  -9 -11  10       54.53       55.03      6.61 o 
  -8 -11  10       11.84        4.24      3.57 o 
  -7 -11  10      148.87      168.63     11.18 o 
  -6 -11  10       13.68       14.08      3.55 o 
  -5 -11  10       47.93       46.65      5.89 o 
  -4 -11  10       14.88       16.90      3.72 o 
  -3 -11  10        0.66        0.99      2.17 o 
  -2 -11  10      131.86      117.62      8.61 o 
  -1 -11  10        0.63        1.37      1.86 o 
   0 -11  10       36.24       34.30      4.65 o 
   1 -11  10        0.39        2.85      2.00 o 
   2 -11  10        0.00        1.37      2.14 o 
   3 -11  10       43.85       31.31      3.86 o 
   4 -11  10       45.69       48.62      6.04 o 
   5 -11  10        1.30        1.84      2.31 o 
   6 -11  10        6.75       12.28      3.22 o 
   7 -11  10       50.12       54.27      5.45 o 
   8 -11  10        0.29        1.73      5.26 o 
 -10 -10  10       64.32       69.54      7.82 o 
  -9 -10  10       50.03       60.35      6.62 o 
  -8 -10  10       36.98       42.43      5.45 o 
  -7 -10  10        2.97        4.54      2.50 o 
  -6 -10  10        0.48       -0.97      3.20 o 
  -5 -10  10      154.55      162.14      7.57 o 
  -4 -10  10       46.13       47.26      4.68 o 
  -3 -10  10      138.07      121.25      5.86 o 
  -2 -10  10        0.69        2.75      2.00 o 
  -1 -10  10      227.79      182.76      6.77 o 
   0 -10  10       41.55       36.93      3.72 o 
   1 -10  10       16.49       15.11      2.63 o 
   2 -10  10       35.85       29.72      3.52 o 
   3 -10  10        0.01       -0.18      1.89 o 
   4 -10  10       35.70       30.84      3.73 o 
   5 -10  10       13.98        9.55      2.84 o 
   6 -10  10        2.08        3.37      2.66 o 
   7 -10  10        3.57        7.00      2.95 o 
   8 -10  10        3.60       11.46      6.22 o 
 -11  -9  10        2.99       -2.88      3.38 o 
 -10  -9  10        2.51        6.50      3.78 o 
  -9  -9  10       26.08       30.86      5.03 o 
  -8  -9  10        3.99        4.12      3.28 o 
  -7  -9  10      173.69      174.72      9.99 o 
  -6  -9  10       35.77       27.53      3.47 o 
  -5  -9  10       33.47       25.21      3.49 o 
  -4  -9  10       97.12       86.10      4.46 o 
  -3  -9  10      120.90      118.01      4.77 o 
  -2  -9  10       48.38       50.04      3.41 o 
  -1  -9  10      101.62       91.82      4.39 o 
   0  -9  10       11.10       16.62      2.69 o 
   1  -9  10       87.47       96.44      8.07 o 
   2  -9  10        8.00       10.85      2.41 o 
   3  -9  10      186.36      183.23      7.91 o 
   4  -9  10        1.02       -0.91      1.87 o 
   5  -9  10        0.76        0.28      1.99 o 
   6  -9  10        0.04        0.37      2.71 o 
   7  -9  10      127.44      146.00     12.39 o 
   8  -9  10       19.17       30.37      9.07 o 
 -12  -8  10       26.27       22.40      5.58 o 
 -11  -8  10       71.48       84.69     17.30 o 
 -10  -8  10      249.50      305.04     18.03 o 
  -9  -8  10        0.00        1.26      3.02 o 
  -8  -8  10        5.15        7.94      3.12 o 
  -7  -8  10        4.74        3.31      2.24 o 
  -6  -8  10       35.63       23.37      2.76 o 
  -5  -8  10       20.16       14.92      2.38 o 
  -4  -8  10       61.85       46.76      3.22 o 
  -3  -8  10      320.00      293.85      7.17 o 
  -2  -8  10       85.98       91.73      4.09 o 
  -1  -8  10      232.55      228.47      6.07 o 
   0  -8  10      600.20      608.06     13.06 o 
   1  -8  10       29.66       28.90      2.78 o 
   2  -8  10      243.98      255.25      6.75 o 
   3  -8  10       39.08       34.54      3.13 o 
   4  -8  10       11.24       12.24      3.51 o 
   5  -8  10       31.30       26.38      3.94 o 
   6  -8  10        4.41        8.72      3.15 o 
   7  -8  10        9.57        5.50      3.05 o 
 -12  -7  10       30.35       28.77      7.84 o 
 -11  -7  10       45.01       30.49      5.13 o 
 -10  -7  10      190.55      216.40     15.20 o 
  -9  -7  10       13.34       23.58      4.80 o 
  -8  -7  10       92.28       94.24      6.41 o 
  -7  -7  10       10.19       14.64      2.38 o 
  -6  -7  10        1.77        6.09      1.98 o 
  -5  -7  10        9.83       14.93      3.44 o 
  -4  -7  10      114.52       96.24      4.12 o 
  -3  -7  10      125.88      130.32      7.29 o 
  -2  -7  10      112.84      125.92      4.50 o 
  -1  -7  10      379.24      417.28      9.15 o 
   0  -7  10     1268.69     1181.63     21.87 o 
   1  -7  10       80.01       76.03      5.07 o 
   2  -7  10      161.28      172.73      7.17 o 
   3  -7  10        7.62        7.49      2.52 o 
   4  -7  10        0.19        1.21      1.96 o 
   5  -7  10       32.27       31.88      3.76 o 
   6  -7  10       12.67        7.44      3.05 o 
   7  -7  10        1.71        5.58      5.88 o 
 -13  -6  10        9.20       15.33     10.12 o 
 -12  -6  10       23.77       21.84      8.14 o 
 -11  -6  10        1.22        3.94      3.69 o 
 -10  -6  10        0.38       -0.09      2.76 o 
  -9  -6  10        8.30       11.09      3.55 o 
  -8  -6  10      272.93      261.47     14.36 o 
  -7  -6  10       66.89       56.72      3.78 o 
  -6  -6  10      244.35      240.65      7.85 o 
  -5  -6  10      219.20      186.30     12.68 o 
  -4  -6  10        1.18        0.81      1.55 o 
  -3  -6  10        6.79        5.28      2.16 o 
  -2  -6  10      118.35      117.11      5.68 o 
  -1  -6  10      738.15      774.04     15.74 o 
   0  -6  10       65.70       60.82      4.48 o 
   1  -6  10       35.34       31.19      3.05 o 
   2  -6  10      152.07      164.43      5.88 o 
   3  -6  10      272.15      279.68      7.92 o 
   4  -6  10       40.70       41.14      3.87 o 
   5  -6  10      513.48      481.28     25.47 o 
   6  -6  10        2.90        2.23      2.91 o 
   7  -6  10        0.00        3.57      3.51 o 
   8  -6  10        0.30        4.87      3.84 o 
 -13  -5  10       70.04       89.40     10.27 o 
 -12  -5  10       10.83       30.65      6.99 o 
 -11  -5  10      104.29      120.51     10.08 o 
 -10  -5  10        2.31        3.56      4.14 o 
  -9  -5  10       52.04       58.63      5.61 o 
  -8  -5  10        6.01       10.05      3.00 o 
  -7  -5  10      217.10      200.95      7.30 o 
  -6  -5  10       25.01       27.72      2.71 o 
  -5  -5  10     1037.14     1023.76     16.35 o 
  -4  -5  10      656.09      655.36     13.33 o 
  -3  -5  10       11.78        8.55      2.02 o 
  -2  -5  10       72.97       61.14      3.63 o 
  -1  -5  10      269.96      266.93      6.99 o 
   0  -5  10        0.14        1.34      1.50 o 
   1  -5  10       86.64       77.64      4.92 o 
   2  -5  10      277.40      258.14      7.43 o 
   3  -5  10       66.65       69.98      6.88 o 
   4  -5  10       20.05       15.91      3.53 o 
   5  -5  10       63.12       65.12      6.83 o 
   6  -5  10        2.73        2.88      3.10 o 
   7  -5  10        6.52        7.67      5.00 o 
   8  -5  10        1.46        3.34      3.96 o 
 -13  -4  10        1.59        6.89      5.03 o 
 -12  -4  10       47.17       51.82      8.69 o 
 -11  -4  10       31.39       39.24      8.86 o 
 -10  -4  10      106.67      117.26     20.38 o 
  -9  -4  10       82.21       78.27      7.50 o 
  -8  -4  10        1.74        1.56      2.44 o 
  -7  -4  10       81.72       56.86      4.68 o 
  -6  -4  10       10.03        3.74      1.98 o 
  -5  -4  10       43.34       39.79      4.44 o 
  -4  -4  10        1.23        4.16      1.96 o 
  -3  -4  10      596.14      577.63     10.92 o 
  -2  -4  10        3.53        4.21      2.30 o 
  -1  -4  10      240.87      240.06      6.65 o 
   0  -4  10       14.51       12.53      2.29 o 
   1  -4  10        0.00        1.30      1.82 o 
   2  -4  10      175.37      170.59      7.52 o 
   3  -4  10       27.38       30.25      4.23 o 
   4  -4  10       73.96       82.86      6.24 o 
   5  -4  10      239.84      236.48      9.77 o 
   6  -4  10       61.92       62.97      6.33 o 
   7  -4  10        1.42        1.92      4.95 o 
   8  -4  10       53.53       71.76      9.50 o 
 -13  -3  10       34.25       36.57      7.51 o 
 -12  -3  10       10.27       18.89      5.82 o 
 -11  -3  10       39.47       50.71      7.27 o 
 -10  -3  10        3.83       11.42      4.52 o 
  -9  -3  10        3.96        8.08      4.34 o 
  -8  -3  10        6.45       12.36      4.77 o 
  -7  -3  10       86.70       92.33      4.79 o 
  -6  -3  10      252.89      237.99      6.97 o 
  -5  -3  10       47.18       42.97      4.01 o 
  -4  -3  10      228.05      224.86      6.52 o 
  -3  -3  10        3.16        3.67      1.99 o 
  -2  -3  10       37.23       38.79      3.04 o 
  -1  -3  10        4.99        4.40      2.17 o 
   0  -3  10      151.31      138.52      9.44 o 
   1  -3  10       14.41       11.93      2.96 o 
   2  -3  10      130.88      151.26      7.50 o 
   3  -3  10       24.15       21.40      4.00 o 
   4  -3  10       20.51       22.46      4.26 o 
   5  -3  10        4.67       10.17      3.64 o 
   6  -3  10        1.87        5.63      3.41 o 
   7  -3  10        0.92        6.02      4.82 o 
   8  -3  10       11.31       11.64      6.41 o 
 -14  -2  10       28.60       45.35      8.36 o 
 -13  -2  10       12.64       17.66      6.33 o 
 -12  -2  10        2.07        4.06      4.56 o 
 -11  -2  10      146.30      174.75     11.82 o 
 -10  -2  10       24.93       28.56      6.09 o 
  -9  -2  10      173.73      154.43     10.25 o 
  -8  -2  10      385.54      354.84     16.91 o 
  -7  -2  10      152.02      162.37      7.17 o 
  -6  -2  10      144.91      135.60      8.71 o 
  -5  -2  10      229.58      227.46      6.68 o 
  -4  -2  10      282.22      283.25      7.69 o 
  -3  -2  10      299.97      265.01      8.81 o 
  -2  -2  10      374.94      348.13     11.29 o 
  -1  -2  10        0.08       -0.86      1.86 o 
   0  -2  10      111.99      107.72      6.35 o 
   1  -2  10      122.65      110.13      6.69 o 
   2  -2  10       20.16       18.84      3.78 o 
   3  -2  10       26.39       21.93      4.05 o 
   4  -2  10        0.23        1.57      2.72 o 
   5  -2  10        0.01       -1.05      2.85 o 
   6  -2  10       30.96       36.84      5.64 o 
   7  -2  10       12.99       12.48      6.00 o 
 -14  -1  10        1.24        3.83      5.35 o 
 -13  -1  10        7.58        6.38      5.18 o 
 -12  -1  10        5.24        9.03      5.66 o 
 -11  -1  10      115.62      136.82     19.47 o 
 -10  -1  10       17.64       18.89      5.42 o 
  -9  -1  10      204.43      206.19     18.85 o 
  -8  -1  10      439.91      403.75     15.04 o 
  -7  -1  10      220.55      209.55      8.13 o 
  -6  -1  10      114.58      124.25      6.52 o 
  -5  -1  10      439.12      421.69      9.38 o 
  -4  -1  10      532.77      564.15     13.71 o 
  -3  -1  10        5.18        5.68      2.42 o 
  -2  -1  10      513.86      477.42     12.61 o 
  -1  -1  10       80.91       82.58      7.13 o 
   0  -1  10       36.89       47.40      4.85 o 
   1  -1  10       86.00       89.68      6.35 o 
   2  -1  10        0.54        0.75      2.62 o 
   3  -1  10        2.59        5.49      3.20 o 
   4  -1  10       21.68       20.75      4.36 o 
   5  -1  10       13.57       14.04      4.25 o 
   6  -1  10       22.35       25.36      5.17 o 
   7  -1  10       93.52       73.82     10.07 o 
 -14   0  10       12.23       26.14      7.86 o 
 -13   0  10        2.79       -0.22      4.95 o 
 -12   0  10        2.83        2.63      4.92 o 
 -11   0  10       11.39       15.60      9.05 o 
 -10   0  10        8.09        7.51      4.62 o 
  -9   0  10      116.55      110.75      9.21 o 
  -8   0  10       23.21       21.76      3.78 o 
  -7   0  10       79.94       87.62      5.85 o 
  -6   0  10      295.63      275.97      9.51 o 
  -5   0  10      438.78      427.67     11.90 o 
  -4   0  10        3.17        3.98      2.41 o 
  -3   0  10      142.05      150.46      6.98 o 
  -2   0  10      115.01      115.54      6.65 o 
  -1   0  10       43.05       34.54      4.21 o 
   0   0  10       12.91       21.72      3.80 o 
   1   0  10        5.29        1.53      2.43 o 
   2   0  10        4.47        1.53      2.77 o 
   3   0  10       55.58       75.34      8.38 o 
   4   0  10      291.89      333.22     12.52 o 
   5   0  10        0.18       -0.61      3.27 o 
   6   0  10        2.19        2.99      3.88 o 
 -13   1  10        8.91       11.98      6.44 o 
 -12   1  10        0.00       -1.89      4.92 o 
 -11   1  10        7.23       13.34      5.74 o 
 -10   1  10        3.76        3.12      4.23 o 
  -9   1  10       66.31       63.12      9.75 o 
  -8   1  10      191.75      190.15      8.22 o 
  -7   1  10        0.07        0.65      2.50 o 
  -6   1  10      116.96      121.12      6.85 o 
  -5   1  10       35.11       32.75      4.96 o 
  -4   1  10       66.87       70.53      9.35 o 
  -3   1  10       12.70       10.41      3.17 o 
  -2   1  10       52.34       48.05      4.99 o 
  -1   1  10       33.63       28.05      4.36 o 
   0   1  10       48.33       49.50      5.47 o 
   1   1  10       67.51       77.85      6.60 o 
   2   1  10        1.67        2.45      3.17 o 
   3   1  10       24.19       23.61      5.10 o 
   4   1  10       10.38       12.03      5.07 o 
   5   1  10       10.59       17.86      4.67 o 
 -13   2  10       26.95       33.26      7.90 o 
 -12   2  10       24.16       23.38     10.73 o 
 -11   2  10        9.16        9.72      6.52 o 
 -10   2  10        4.65       10.40      5.34 o 
  -9   2  10        3.97        2.43      4.43 o 
  -8   2  10        2.37       -1.31      2.77 o 
  -7   2  10        0.05       -1.00      2.48 o 
  -6   2  10       42.75       36.31      5.49 o 
  -5   2  10        2.40        3.80      2.73 o 
  -4   2  10       46.87       38.25      4.77 o 
  -3   2  10        0.58       -1.78      2.40 o 
  -2   2  10        3.44        4.09      2.63 o 
  -1   2  10        2.59        5.10      3.09 o 
   0   2  10        0.17        1.11      2.85 o 
   1   2  10        4.76        2.18      3.00 o 
   2   2  10        5.52        4.27      4.23 o 
   3   2  10        0.03       -0.81      3.11 o 
   4   2  10       11.38        7.33      4.22 o 
   5   2  10        2.59        1.52      3.67 o 
 -13   3  10        7.44       14.66      6.72 o 
 -12   3  10        8.78       11.83      6.51 o 
 -11   3  10        1.77        5.93      5.73 o 
 -10   3  10       28.86       36.66      7.09 o 
  -9   3  10        1.21       -1.83      7.73 o 
  -8   3  10       41.64       54.13      7.29 o 
  -7   3  10       27.85       17.76      4.54 o 
  -6   3  10        0.48        2.57      2.77 o 
  -5   3  10        1.90        2.42      2.96 o 
  -4   3  10      136.14      149.94      8.12 o 
  -3   3  10        1.32       -0.17      2.52 o 
  -2   3  10       17.08       12.11      4.33 o 
  -1   3  10        7.58       10.27      6.05 o 
   0   3  10        6.05        7.17      3.56 o 
   1   3  10       20.63       19.86      4.54 o 
   2   3  10        1.38        1.06      3.28 o 
   3   3  10        8.46        9.92      4.17 o 
   4   3  10       26.54       30.38      5.84 o 
 -12   4  10       17.43       19.86      7.22 o 
 -11   4  10       10.49        4.57      5.70 o 
 -10   4  10       13.53        5.27      7.71 o 
  -9   4  10       64.77       56.85      8.03 o 
  -8   4  10       12.36       15.49      5.51 o 
  -7   4  10       27.66       24.07      4.69 o 
  -6   4  10       23.63       20.79      4.35 o 
  -5   4  10       41.35       42.46      7.81 o 
  -4   4  10       23.01       20.53      4.33 o 
  -3   4  10        0.23        1.48      4.72 o 
  -2   4  10        5.97        5.10      3.52 o 
  -1   4  10        0.99        2.72      3.36 o 
   0   4  10       10.27       15.30      4.95 o 
   1   4  10       48.00       62.10      9.16 o 
   2   4  10        5.09       11.14      4.47 o 
   3   4  10        2.32        7.88      5.38 o 
 -11   5  10        3.53        7.28      9.16 o 
 -10   5  10        0.89       -5.12      5.12 o 
  -9   5  10      256.85      263.38     14.07 o 
  -8   5  10        7.12        4.43      3.95 o 
  -7   5  10       35.70       27.10      5.10 o 
  -6   5  10        2.69        1.47      3.23 o 
  -5   5  10       34.69       33.89      5.42 o 
  -4   5  10        0.88        4.10      3.52 o 
  -3   5  10       36.91       34.04      5.62 o 
  -2   5  10       86.02       90.29      7.85 o 
  -1   5  10       45.09       52.66      6.88 o 
   0   5  10      134.90      152.80     19.64 o 
   1   5  10       70.40       61.11      8.19 o 
 -10   6  10       19.46       30.12     10.90 o 
  -9   6  10       21.02        6.13      8.73 o 
  -8   6  10       61.25       48.34      8.11 o 
  -7   6  10       13.28        8.58      6.07 o 
  -6   6  10       19.42       25.97      5.77 o 
  -5   6  10        4.62        6.30      4.17 o 
  -4   6  10       30.15       35.71      5.88 o 
  -3   6  10       32.93       34.74      5.81 o 
  -2   6  10        5.47       12.52      6.03 o 
  -1   6  10        0.49        2.98      3.95 o 
   0   6  10        4.82        7.16      4.66 o 
  -8   7  10       30.26       37.19      8.11 o 
  -7   7  10      123.78      115.51     11.30 o 
  -6   7  10       35.28       27.07      7.15 o 
  -5   7  10       31.13       13.89      9.61 o 
  -4   7  10       23.50       14.81      6.13 o 
  -3   7  10       14.03       20.29      6.45 o 
  -4 -15  11      101.31      139.72     11.58 o 
  -3 -15  11        0.23        1.07      3.78 o 
  -2 -15  11        5.11        1.06      3.31 o 
  -1 -15  11       89.89       76.85      7.61 o 
   0 -15  11        0.94       -1.99      3.08 o 
   1 -15  11        0.07        0.86      3.51 o 
   2 -15  11        5.87        4.74      3.66 o 
   3 -15  11        2.07        0.24      3.54 o 
  -6 -14  11        0.05        0.72      3.44 o 
  -5 -14  11       11.87        7.15      4.12 o 
  -4 -14  11      106.86      128.51     14.98 o 
  -3 -14  11       58.33       64.44      6.87 o 
  -2 -14  11      151.72      174.22     18.13 o 
  -1 -14  11       47.79       55.75      8.48 o 
   0 -14  11        4.04        5.68      3.24 o 
   1 -14  11       34.31       26.49      5.02 o 
   2 -14  11       55.40       53.87      6.29 o 
   3 -14  11       29.60       35.26      5.51 o 
   4 -14  11        9.26        5.56      6.72 o 
   5 -14  11       62.03       74.03      7.52 o 
  -7 -13  11        8.21        8.72      4.46 o 
  -6 -13  11       78.96      101.80     15.39 o 
  -5 -13  11       22.10       18.16      4.33 o 
  -4 -13  11       67.64       67.90      6.52 o 
  -3 -13  11        4.76        2.49      3.16 o 
  -2 -13  11       23.49       28.76      4.81 o 
  -1 -13  11        0.00       -0.09      2.52 o 
   0 -13  11        2.88        3.30      3.04 o 
   1 -13  11        5.71        1.08      2.92 o 
   2 -13  11       12.85       14.97      4.36 o 
   3 -13  11       79.87       80.64      7.12 o 
   4 -13  11      101.76      129.62      8.66 o 
   5 -13  11        1.11        5.10      3.60 o 
   6 -13  11       15.29       17.21      5.62 o 
  -8 -12  11       27.01       38.55      6.89 o 
  -7 -12  11        0.89        1.57      3.70 o 
  -6 -12  11      100.69      125.89     22.41 o 
  -5 -12  11       18.17       30.21      5.69 o 
  -4 -12  11       48.28       60.91     10.66 o 
  -3 -12  11        7.58        9.94      3.28 o 
  -2 -12  11        0.08       -1.58      2.73 o 
  -1 -12  11       10.73        1.94      2.62 o 
   0 -12  11       44.23       48.50      5.70 o 
   1 -12  11       11.70       13.76      3.17 o 
   2 -12  11        2.81        7.63      4.38 o 
   3 -12  11       10.73       11.09      3.08 o 
   4 -12  11        0.11        0.72      2.48 o 
   5 -12  11        0.17        2.39      3.07 o 
   6 -12  11        0.57        2.83      3.52 o 
  -9 -11  11        9.34        5.10      4.00 o 
  -8 -11  11        0.79        0.55      3.77 o 
  -7 -11  11        0.08        2.84      3.26 o 
  -6 -11  11        9.80        7.69      4.50 o 
  -5 -11  11       28.22       28.12      5.44 o 
  -4 -11  11       44.17       34.77      4.69 o 
  -3 -11  11        0.15        2.88      2.05 o 
  -2 -11  11        0.11        2.16      1.95 o 
  -1 -11  11        8.58       12.08      2.88 o 
   0 -11  11      121.93      123.52      6.34 o 
   1 -11  11       19.13       11.51      2.77 o 
   2 -11  11       15.16       18.61      4.53 o 
   3 -11  11       31.12       33.87      4.83 o 
   4 -11  11        1.11        3.70      3.45 o 
   5 -11  11       15.46       11.84      3.88 o 
   6 -11  11        0.01        1.80      3.02 o 
   7 -11  11        8.12        6.58      3.98 o 
 -10 -10  11       25.91       31.51      6.96 o 
  -9 -10  11        1.20        2.42      3.06 o 
  -8 -10  11        1.65        1.90      3.05 o 
  -7 -10  11       11.47       13.24      5.23 o 
  -6 -10  11      102.01      112.64      6.95 o 
  -5 -10  11        0.00        0.92      1.83 o 
  -4 -10  11      108.05      108.86      5.02 o 
  -3 -10  11       33.09       25.18      4.46 o 
  -2 -10  11      129.15      119.88      8.11 o 
  -1 -10  11        3.79       -1.59      2.21 o 
   0 -10  11        7.41        5.77      3.94 o 
   1 -10  11        0.00        1.30      2.20 o 
   2 -10  11        0.03       -0.75      2.06 o 
   3 -10  11        8.11        7.86      3.14 o 
   4 -10  11       44.73       52.22      5.94 o 
   5 -10  11       16.58       18.52      4.15 o 
   6 -10  11       52.40       61.78      6.48 o 
   7 -10  11        7.98       11.30      4.36 o 
 -11  -9  11        0.82        2.51      4.70 o 
 -10  -9  11        3.25        0.82      3.94 o 
  -9  -9  11        4.20       10.35      4.29 o 
  -8  -9  11        0.67       -1.47      3.00 o 
  -7  -9  11       35.72       41.86      4.20 o 
  -6  -9  11       25.43       38.66      3.51 o 
  -5  -9  11       90.89       98.23      5.32 o 
  -4  -9  11        2.99       -0.15      3.41 o 
  -3  -9  11        1.44        2.64      1.92 o 
  -2  -9  11      601.49      573.57     12.20 o 
  -1  -9  11       51.98       42.72      5.10 o 
   0  -9  11        3.23        3.61      2.34 o 
   1  -9  11        9.89        8.28      3.17 o 
   2  -9  11        0.14        0.96      2.08 o 
   3  -9  11        0.37        6.42      2.94 o 
   4  -9  11        6.54        4.26      2.82 o 
   5  -9  11        9.94        1.69      2.68 o 
   6  -9  11        0.11        3.50      3.05 o 
   7  -9  11       74.77       96.74     12.82 o 
 -12  -8  11        5.11       11.95      6.35 o 
 -11  -8  11       46.64       38.27     11.54 o 
 -10  -8  11        2.09        0.55      3.53 o 
  -9  -8  11        0.08        0.14      3.28 o 
  -8  -8  11       15.11       15.62      4.52 o 
  -7  -8  11      136.39      126.85      6.01 o 
  -6  -8  11        1.98        1.75      2.20 o 
  -5  -8  11      139.26      120.39      5.64 o 
  -4  -8  11      150.53      120.44      9.92 o 
  -3  -8  11      137.69      116.52      5.50 o 
  -2  -8  11      175.01      170.47      7.47 o 
  -1  -8  11      158.20      155.61      6.22 o 
   0  -8  11        9.54       11.01      2.47 o 
   1  -8  11      173.45      161.72      8.12 o 
   2  -8  11        4.84        5.17      2.51 o 
   3  -8  11       38.06       41.78      6.19 o 
   4  -8  11       41.47       44.65      5.11 o 
   5  -8  11        0.05        3.61      2.80 o 
   6  -8  11        2.86        0.79      5.90 o 
   7  -8  11        3.08        8.52      6.94 o 
 -12  -7  11        2.32       -0.06      4.05 o 
 -11  -7  11      126.28      119.07     35.78 o 
 -10  -7  11       68.74       70.28      9.16 o 
  -9  -7  11       21.55       24.43      5.20 o 
  -8  -7  11       38.93       48.00      6.53 o 
  -7  -7  11        9.68       17.65      2.94 o 
  -6  -7  11       20.22       25.52      3.22 o 
  -5  -7  11      575.35      487.62     12.47 o 
  -4  -7  11        1.83        2.88      1.79 o 
  -3  -7  11       53.50       49.88      5.42 o 
  -2  -7  11       15.80       17.54      3.12 o 
  -1  -7  11      211.28      204.85      7.79 o 
   0  -7  11      411.39      416.47     11.45 o 
   1  -7  11      338.95      338.29     10.38 o 
   2  -7  11       36.44       27.30      6.22 o 
   3  -7  11       62.66       57.71      5.91 o 
   4  -7  11       29.08       15.99      4.78 o 
   5  -7  11       13.30       15.41      3.85 o 
   6  -7  11       28.88       17.19      4.26 o 
 -12  -6  11        3.48       10.89      5.03 o 
 -11  -6  11       14.47       10.37      4.73 o 
 -10  -6  11       23.51       18.07      5.17 o 
  -9  -6  11        4.68        9.99      4.00 o 
  -8  -6  11       68.65       70.48     24.17 o 
  -7  -6  11       43.24       28.11      3.34 o 
  -6  -6  11      212.46      171.81      6.28 o 
  -5  -6  11       87.48       83.32      4.71 o 
  -4  -6  11       82.14       71.26      5.02 o 
  -3  -6  11      565.21      513.89     12.53 o 
  -2  -6  11       38.93       31.06      5.23 o 
  -1  -6  11        1.42        1.68      1.98 o 
   0  -6  11      659.61      688.50     15.40 o 
   1  -6  11      216.21      239.57      9.20 o 
   2  -6  11       42.94       45.16      4.70 o 
   3  -6  11       66.36       47.77      4.97 o 
   4  -6  11      555.07      512.45     14.34 o 
   5  -6  11       58.25       63.51      7.41 o 
   6  -6  11       90.28       91.48      7.22 o 
   7  -6  11        3.61        1.17      4.64 o 
 -13  -5  11      102.76      132.56     11.75 o 
 -12  -5  11       37.17       34.15      5.62 o 
 -11  -5  11        0.08        1.90      3.68 o 
 -10  -5  11        5.94        5.97      3.02 o 
  -9  -5  11       44.88       44.74      5.22 o 
  -8  -5  11        2.85       -0.64      2.43 o 
  -7  -5  11        3.67        4.42      1.91 o 
  -6  -5  11        3.98        0.17      1.55 o 
  -5  -5  11       17.12       14.98      2.54 o 
  -4  -5  11       79.24       80.59      4.37 o 
  -3  -5  11      128.05      118.01      5.70 o 
  -2  -5  11      136.45      113.73      4.91 o 
  -1  -5  11       78.11       67.65      5.46 o 
   0  -5  11      158.49      180.60      6.26 o 
   1  -5  11        9.81       10.45      3.01 o 
   2  -5  11      171.01      166.14      9.61 o 
   3  -5  11        1.94        5.00      2.46 o 
   4  -5  11      105.40      112.41      7.41 o 
   5  -5  11        1.01        5.31      3.30 o 
   6  -5  11        4.55        4.65      3.62 o 
   7  -5  11        0.52        2.71      5.47 o 
 -13  -4  11       43.24       53.28      8.76 o 
 -12  -4  11        0.01        4.42      5.29 o 
 -11  -4  11        6.73       17.11      5.75 o 
 -10  -4  11       73.70       76.23      8.23 o 
  -9  -4  11        0.00        0.85      2.71 o 
  -8  -4  11       20.99       19.48      3.72 o 
  -7  -4  11       11.44        4.47      3.09 o 
  -6  -4  11      392.05      392.49     11.00 o 
  -5  -4  11      258.66      275.53     12.94 o 
  -4  -4  11      530.40      541.85     11.00 o 
  -3  -4  11      267.56      277.12      7.41 o 
  -2  -4  11        0.10        1.13      1.59 o 
  -1  -4  11       86.71       92.64      7.46 o 
   0  -4  11       41.39       35.02      5.30 o 
   1  -4  11        1.37        2.74      2.57 o 
   2  -4  11       43.03       42.86      4.96 o 
   3  -4  11      124.27      151.10     15.01 o 
   4  -4  11      216.05      212.51      9.58 o 
   5  -4  11      136.48      146.18      8.66 o 
   6  -4  11        7.82       10.79      4.18 o 
   7  -4  11        0.92        3.36      5.30 o 
 -13  -3  11       77.35       96.29     10.54 o 
 -12  -3  11        2.59        2.53      5.96 o 
 -11  -3  11        0.59        3.54      4.49 o 
 -10  -3  11        0.06       -3.11      4.07 o 
  -9  -3  11       27.23       29.81      5.94 o 
  -8  -3  11        7.08        3.22      2.69 o 
  -7  -3  11        5.19       11.12      2.52 o 
  -6  -3  11       12.13        8.16      2.25 o 
  -5  -3  11        2.80        2.32      1.86 o 
  -4  -3  11       51.76       45.91      3.52 o 
  -3  -3  11       45.44       41.33      6.02 o 
  -2  -3  11       45.56       55.49      5.19 o 
  -1  -3  11        5.97        5.74      2.53 o 
   0  -3  11       13.40       10.16      3.01 o 
   1  -3  11       33.45       34.65      4.57 o 
   2  -3  11       31.91       22.02      4.16 o 
   3  -3  11       13.81        8.83      4.01 o 
   4  -3  11       57.20       63.50      6.40 o 
   5  -3  11       19.94        9.15      5.08 o 
   6  -3  11       18.29       19.20      4.78 o 
   7  -3  11        0.64        1.24      8.48 o 
 -13  -2  11       13.88       19.53      6.71 o 
 -12  -2  11        0.12        0.35      4.96 o 
 -11  -2  11       37.54       53.59      8.03 o 
 -10  -2  11        8.03       13.96      5.73 o 
  -9  -2  11       19.91       35.30      7.54 o 
  -8  -2  11       71.32       85.37     10.91 o 
  -7  -2  11       32.51       37.40      3.74 o 
  -6  -2  11       50.22       54.70      4.05 o 
  -5  -2  11        3.40        5.76      2.70 o 
  -4  -2  11      224.13      201.04     15.10 o 
  -3  -2  11       58.45       57.66      5.94 o 
  -2  -2  11        3.68        3.53      2.36 o 
  -1  -2  11       28.16       20.06      3.69 o 
   0  -2  11       48.55       40.38      5.35 o 
   1  -2  11       18.92       15.79      3.67 o 
   2  -2  11       36.58       49.16      5.51 o 
   3  -2  11        0.00        0.83      2.80 o 
   4  -2  11       19.93       13.78      4.15 o 
   5  -2  11        6.25        6.56      4.45 o 
   6  -2  11       15.24       11.47      4.50 o 
 -13  -1  11        3.65       15.01      6.74 o 
 -12  -1  11       64.61       92.71     10.16 o 
 -11  -1  11       99.58       96.24     13.89 o 
 -10  -1  11       63.38       75.01      8.55 o 
  -9  -1  11        1.41        8.64      4.45 o 
  -8  -1  11       76.25       78.25     15.47 o 
  -7  -1  11      824.17      816.53     15.19 o 
  -6  -1  11      358.17      340.10     10.95 o 
  -5  -1  11      153.48      158.62      8.20 o 
  -4  -1  11       77.33       84.80      6.01 o 
  -3  -1  11      220.86      211.28      9.25 o 
  -2  -1  11       47.72       54.28      8.24 o 
  -1  -1  11        0.49       -0.67      3.85 o 
   0  -1  11        0.56        1.47      2.77 o 
   1  -1  11       73.96       86.87      6.79 o 
   2  -1  11      107.29      106.14     10.01 o 
   3  -1  11       34.98       25.53      4.77 o 
   4  -1  11       24.83       33.91      5.54 o 
   5  -1  11       14.12        8.13      4.45 o 
   6  -1  11        5.74        6.53      5.03 o 
 -13   0  11       16.72       32.40      8.04 o 
 -12   0  11       20.86       17.19      6.51 o 
 -11   0  11       18.08       28.26      8.77 o 
 -10   0  11       73.43       79.05      8.88 o 
  -9   0  11       12.34       12.65      4.98 o 
  -8   0  11       24.50       27.04      4.74 o 
  -7   0  11      751.02      753.80     17.67 o 
  -6   0  11      517.14      483.04     13.47 o 
  -5   0  11      222.56      214.00      8.78 o 
  -4   0  11        6.60        3.39      2.69 o 
  -3   0  11        8.35        6.13      2.73 o 
  -2   0  11        0.02       -1.07      2.36 o 
  -1   0  11      215.82      206.43     14.01 o 
   0   0  11       94.03       80.71      6.70 o 
   1   0  11       48.90       42.36      5.53 o 
   2   0  11        0.38        1.06      3.10 o 
   3   0  11       26.92       11.95      4.34 o 
   4   0  11        3.85        2.94      3.82 o 
   5   0  11       46.65       51.26      6.84 o 
 -13   1  11       34.08       37.16      8.21 o 
 -12   1  11        0.33       -3.12      4.83 o 
 -11   1  11        1.11        5.68      5.06 o 
 -10   1  11        0.09        2.20      4.65 o 
  -9   1  11       24.87       23.17      5.96 o 
  -8   1  11       28.54       22.99      4.38 o 
  -7   1  11      174.30      177.98      8.40 o 
  -6   1  11       99.46       98.31      7.28 o 
  -5   1  11        0.01       -0.47      2.67 o 
  -4   1  11        9.59        9.86      3.48 o 
  -3   1  11       19.81       14.23      3.55 o 
  -2   1  11        1.19       -0.03      2.70 o 
  -1   1  11      168.64      161.88      8.82 o 
   0   1  11        2.20        3.89      2.97 o 
   1   1  11       12.51       21.19      6.50 o 
   2   1  11       16.77       14.17      4.15 o 
   3   1  11        5.01        6.34      5.36 o 
   4   1  11       26.41       24.69      5.37 o 
 -12   2  11       19.46       16.12      6.87 o 
 -11   2  11       32.86       40.58      7.99 o 
 -10   2  11        1.11        6.48      5.30 o 
  -9   2  11        9.79        5.60      6.62 o 
  -8   2  11        2.50       -2.12      2.71 o 
  -7   2  11       28.80       25.81      4.57 o 
  -6   2  11       28.74       25.97      4.71 o 
  -5   2  11       47.11       60.19      5.90 o 
  -4   2  11        7.46       13.01      3.77 o 
  -3   2  11        1.95       -1.50      2.72 o 
  -2   2  11       25.84       28.97      5.01 o 
  -1   2  11        0.01       -0.74      2.95 o 
   0   2  11        5.47        1.57      3.06 o 
   1   2  11       77.97       76.04      7.44 o 
   2   2  11       26.46       32.29      6.79 o 
   3   2  11        0.00        1.93      4.88 o 
 -12   3  11        1.63       -2.24      5.83 o 
 -11   3  11        1.01       -5.08      5.08 o 
 -10   3  11       14.62       12.12      6.17 o 
  -9   3  11       22.45       15.50      5.86 o 
  -8   3  11      102.40      117.76      7.89 o 
  -7   3  11        3.38        8.88      3.77 o 
  -6   3  11       37.82       35.53      5.29 o 
  -5   3  11       15.65       12.78      3.81 o 
  -4   3  11      122.99      131.72      8.96 o 
  -3   3  11      123.10      140.50      8.74 o 
  -2   3  11       30.23       39.15      5.66 o 
  -1   3  11       40.69       36.10      5.69 o 
   0   3  11       14.07       14.81      6.23 o 
   1   3  11        1.36       -0.79      3.46 o 
   2   3  11        2.79        2.58      3.74 o 
 -11   4  11        0.19        3.84      5.72 o 
 -10   4  11       11.53       -2.63      5.03 o 
  -9   4  11        6.47        5.98      5.43 o 
  -8   4  11      137.94      150.21      9.07 o 
  -7   4  11       24.55       28.63      5.20 o 
  -6   4  11        1.09        1.58      3.47 o 
  -5   4  11        7.88        8.11      3.98 o 
  -4   4  11       13.92       10.52      3.91 o 
  -3   4  11       17.95       17.94      4.81 o 
  -2   4  11        5.53        5.68      4.01 o 
  -1   4  11       55.79       53.13      6.96 o 
   0   4  11        0.26        2.28      4.06 o 
   1   4  11        0.11        2.53      3.97 o 
 -10   5  11       55.44       48.86     13.03 o 
  -9   5  11        0.88        3.21      5.51 o 
  -8   5  11        4.50        4.78      4.26 o 
  -7   5  11        3.37        5.97      4.67 o 
  -6   5  11       26.07       32.14      6.89 o 
  -5   5  11       65.54       62.49      7.01 o 
  -4   5  11       27.56       26.20      5.40 o 
  -3   5  11       22.41       18.28      4.97 o 
  -2   5  11        2.48        2.81      4.05 o 
  -1   5  11        5.79        2.80      3.79 o 
  -8   6  11      174.37      148.30     12.34 o 
  -7   6  11       22.87       16.18      6.45 o 
  -6   6  11        8.95       11.75      6.26 o 
  -5   6  11       27.19       23.46      7.34 o 
  -4   6  11        0.04       -2.01      4.06 o 
  -3   6  11        0.10       -3.85      3.85 o 
  -3 -15  12        0.02       -2.41      3.54 o 
  -2 -15  12        3.13        3.64      3.44 o 
  -1 -15  12        0.96       -2.51      3.28 o 
   0 -15  12        0.06        2.82      4.71 o 
   1 -15  12       21.25       30.30      8.11 o 
   2 -15  12        0.96       -0.09      4.94 o 
  -5 -14  12       56.90       66.36     16.83 o 
  -4 -14  12       53.90       63.54      8.23 o 
  -3 -14  12       53.75       60.15      8.16 o 
  -2 -14  12       29.47       32.01      6.23 o 
  -1 -14  12       11.36       12.38     11.69 o 
   0 -14  12       76.88       68.56      8.70 o 
   1 -14  12        2.82        4.06      4.09 o 
   2 -14  12       23.36       23.42      6.02 o 
   3 -14  12       97.70      108.40     13.91 o 
  -7 -13  12       43.54       53.12     10.90 o 
  -6 -13  12       58.31       46.36     13.91 o 
  -5 -13  12       15.15        7.97      4.23 o 
  -4 -13  12       64.09       50.46      7.32 o 
  -3 -13  12       51.68       56.54      7.62 o 
  -2 -13  12       19.02       22.23      5.75 o 
  -1 -13  12       31.07       32.03      6.06 o 
   0 -13  12        0.01        7.60      3.87 o 
   1 -13  12        0.30        0.95      3.61 o 
   2 -13  12       14.72       23.07      4.59 o 
   3 -13  12      223.21      270.05     11.52 o 
   4 -13  12        2.41        4.54      3.49 o 
   5 -13  12        4.19        0.06      4.13 o 
  -8 -12  12       13.05       12.31      5.96 o 
  -7 -12  12        0.11        6.09      4.77 o 
  -6 -12  12        2.38        2.80      3.71 o 
  -5 -12  12       10.24        6.44      3.75 o 
  -4 -12  12       99.74      114.21     19.08 o 
  -3 -12  12      145.33      171.81     11.13 o 
  -2 -12  12        9.04        5.14      2.74 o 
  -1 -12  12        5.27       -2.03      2.55 o 
   0 -12  12       31.73       26.84      4.63 o 
   1 -12  12        0.52       -1.84      2.56 o 
   2 -12  12       93.00      101.33      7.65 o 
   3 -12  12        1.08        4.66      3.09 o 
   4 -12  12       10.55        6.70      3.63 o 
   5 -12  12        7.02        6.72      4.95 o 
  -9 -11  12        0.00       -0.64      3.50 o 
  -8 -11  12        1.09        2.77      4.69 o 
  -7 -11  12       26.42       34.33     10.01 o 
  -6 -11  12       24.38       16.33      4.60 o 
  -5 -11  12       14.55       11.97      3.88 o 
  -4 -11  12        6.70        2.86      2.64 o 
  -3 -11  12       22.66       17.47      3.68 o 
  -2 -11  12       45.52       39.37      5.01 o 
  -1 -11  12       44.60       50.43      5.45 o 
   0 -11  12        0.01       -0.36      2.28 o 
   1 -11  12        8.02        8.78      3.98 o 
   2 -11  12       17.99       10.39      3.53 o 
   3 -11  12       39.67       53.01      6.03 o 
   4 -11  12       59.03       68.57      6.83 o 
   5 -11  12       15.49        9.13      3.86 o 
   6 -11  12        4.20        3.60      3.74 o 
 -10 -10  12       32.11       40.72      7.38 o 
  -9 -10  12        0.05       -1.53      3.81 o 
  -8 -10  12       83.18      110.42      9.59 o 
  -7 -10  12        4.40        0.94      2.74 o 
  -6 -10  12       16.04       18.51      3.21 o 
  -5 -10  12        2.01       -0.60      2.01 o 
  -4 -10  12        3.96        7.26      2.52 o 
  -3 -10  12       56.70       66.27      5.81 o 
  -2 -10  12       24.18       23.46      3.79 o 
  -1 -10  12       31.67       31.51      4.46 o 
   0 -10  12      122.63      116.55      8.57 o 
   1 -10  12        0.38        0.98      2.54 o 
   2 -10  12        5.64        2.92      2.73 o 
   3 -10  12       64.17       63.35      6.20 o 
   4 -10  12       61.12       65.55      6.41 o 
   5 -10  12        0.73        2.85      3.21 o 
   6 -10  12       25.87       31.98      5.30 o 
 -11  -9  12       23.41       27.45      8.48 o 
 -10  -9  12       27.15       27.97      6.47 o 
  -9  -9  12        0.33       -2.33      2.92 o 
  -8  -9  12       43.33       49.24      6.86 o 
  -7  -9  12        9.05        7.22      3.46 o 
  -6  -9  12       77.00       57.84      5.79 o 
  -5  -9  12        8.15        6.67      2.46 o 
  -4  -9  12      201.98      201.46      7.21 o 
  -3  -9  12       94.34       98.45      8.67 o 
  -2  -9  12       31.71       26.17      3.66 o 
  -1  -9  12       93.43       81.54      6.57 o 
   0  -9  12       70.60       67.17      5.81 o 
   1  -9  12       33.79       38.76      4.77 o 
   2  -9  12       39.64       50.37      5.49 o 
   3  -9  12        5.45        3.27      2.71 o 
   4  -9  12        1.67        5.28      3.12 o 
   5  -9  12        5.50        5.76      4.52 o 
   6  -9  12        1.76       -2.82      3.81 o 
 -11  -8  12       26.05       29.42      6.74 o 
 -10  -8  12       11.51       11.40      7.22 o 
  -9  -8  12        0.61        9.15      4.48 o 
  -8  -8  12        1.59        4.61      3.81 o 
  -7  -8  12       30.80       27.23      3.58 o 
  -6  -8  12       16.86       20.75      3.11 o 
  -5  -8  12       13.70        8.77      2.47 o 
  -4  -8  12      133.25      108.61      5.55 o 
  -3  -8  12        1.33       -0.51      1.76 o 
  -2  -8  12        5.30        5.99      2.26 o 
  -1  -8  12      167.24      160.64      7.81 o 
   0  -8  12       98.79       93.94      7.94 o 
   1  -8  12        0.39        0.05      3.06 o 
   2  -8  12       46.59       45.55      6.38 o 
   3  -8  12       18.23       21.23      3.37 o 
   4  -8  12       19.14       17.11      7.62 o 
   5  -8  12        1.73        1.18      3.71 o 
   6  -8  12        6.88        7.02      4.83 o 
 -12  -7  12        5.94        9.18      6.24 o 
 -11  -7  12        3.26       10.25      4.69 o 
 -10  -7  12      185.15      250.08     19.25 o 
  -9  -7  12       14.31       17.89      5.14 o 
  -8  -7  12        0.09       -1.05      3.64 o 
  -7  -7  12        0.05        1.59      2.00 o 
  -6  -7  12       25.04       37.63      6.68 o 
  -5  -7  12       31.26       25.36      4.65 o 
  -4  -7  12       92.66       80.78      4.92 o 
  -3  -7  12       23.49       27.79      4.31 o 
  -2  -7  12        0.39       -0.47      2.58 o 
  -1  -7  12      258.14      255.37      9.08 o 
   0  -7  12        2.01        5.23      2.57 o 
   1  -7  12       82.02       80.55      5.91 o 
   2  -7  12        8.54        9.66      4.22 o 
   3  -7  12       95.58      118.13      9.52 o 
   4  -7  12       12.42       10.04      4.90 o 
   5  -7  12      200.40      249.79     13.44 o 
   6  -7  12       13.67       15.24      4.41 o 
 -12  -6  12        0.38       -3.58      4.52 o 
 -11  -6  12      112.36      118.88     10.62 o 
 -10  -6  12      166.70      182.50     11.94 o 
  -9  -6  12       62.33       76.94     16.68 o 
  -8  -6  12        0.02        4.93      3.43 o 
  -7  -6  12       21.04       23.61      3.25 o 
  -6  -6  12       14.93       18.97      3.85 o 
  -5  -6  12        0.47       -0.39      2.16 o 
  -4  -6  12      217.40      195.96      9.64 o 
  -3  -6  12      280.53      255.85      8.91 o 
  -2  -6  12        2.81        2.41      2.03 o 
  -1  -6  12      141.60      152.12      7.10 o 
   0  -6  12        0.40        1.59      3.20 o 
   1  -6  12      177.24      170.02     12.69 o 
   2  -6  12      212.06      245.68     12.26 o 
   3  -6  12        7.10        8.22      4.60 o 
   4  -6  12       56.24       66.24      7.97 o 
   5  -6  12       25.96       22.35      5.88 o 
   6  -6  12        1.22       -0.45      4.28 o 
 -12  -5  12       60.48       63.04      9.09 o 
 -11  -5  12       14.23       15.35      6.18 o 
 -10  -5  12       28.28       15.76     10.50 o 
  -9  -5  12       13.26       21.85      5.33 o 
  -8  -5  12      144.76      147.67      7.62 o 
  -7  -5  12      226.53      234.60      7.58 o 
  -6  -5  12       82.35       80.64      5.67 o 
  -5  -5  12       34.08       31.84      3.41 o 
  -4  -5  12      137.47      137.98      5.63 o 
  -3  -5  12       34.16       32.74      3.33 o 
  -2  -5  12      153.32      146.14      9.21 o 
  -1  -5  12       70.62       72.90      6.07 o 
   0  -5  12        0.29        4.83      2.69 o 
   1  -5  12      153.56      152.60      7.95 o 
   2  -5  12      296.98      325.56     14.29 o 
   3  -5  12      176.86      193.88     11.37 o 
   4  -5  12       35.65       44.55      7.43 o 
   5  -5  12       75.06       77.18      7.21 o 
   6  -5  12       13.27       23.78      5.33 o 
 -13  -4  12       69.02       96.40     18.53 o 
 -12  -4  12        2.74        9.90      6.10 o 
 -11  -4  12        8.56        6.31      6.95 o 
 -10  -4  12       65.51       90.09      8.44 o 
  -9  -4  12       33.09       27.23      4.45 o 
  -8  -4  12      146.98      162.05      7.80 o 
  -7  -4  12        2.93        1.07      1.97 o 
  -6  -4  12      206.81      196.82      7.97 o 
  -5  -4  12      608.74      602.24     15.37 o 
  -4  -4  12      351.39      365.47     10.56 o 
  -3  -4  12        0.17        0.16      1.88 o 
  -2  -4  12        3.21        1.21      1.98 o 
  -1  -4  12       26.10       26.74      4.10 o 
   0  -4  12       13.85       11.59      3.31 o 
   1  -4  12       37.91       27.35      4.52 o 
   2  -4  12       67.09       55.43      5.76 o 
   3  -4  12        6.37        4.08      3.22 o 
   4  -4  12       21.39       26.49      4.94 o 
   5  -4  12      122.46      130.12      8.98 o 
   6  -4  12       34.88       48.46      9.95 o 
 -13  -3  12        0.86        2.65      5.59 o 
 -12  -3  12       27.85       33.09      7.44 o 
 -11  -3  12       29.30       20.82      6.27 o 
 -10  -3  12        3.99        9.18      4.68 o 
  -9  -3  12       85.81       88.39      6.63 o 
  -8  -3  12       24.13       36.14      3.96 o 
  -7  -3  12      128.36      127.94      5.99 o 
  -6  -3  12        6.68        4.58      2.28 o 
  -5  -3  12       11.06        9.39      3.28 o 
  -4  -3  12      212.06      215.97      8.65 o 
  -3  -3  12       71.11       64.69      5.37 o 
  -2  -3  12        4.23        3.37      2.42 o 
  -1  -3  12        1.03        0.40      2.39 o 
   0  -3  12        2.89        4.61      2.85 o 
   1  -3  12        1.92        1.84      2.72 o 
   2  -3  12       21.60       17.83      4.15 o 
   3  -3  12        0.35        1.16      3.20 o 
   4  -3  12      125.37      133.87     12.67 o 
   5  -3  12       63.59       54.72     10.70 o 
 -13  -2  12      120.41      138.92     17.34 o 
 -12  -2  12        0.06        0.98      5.34 o 
 -11  -2  12        0.06        1.45      4.87 o 
 -10  -2  12        3.97        9.76      5.32 o 
  -9  -2  12       85.11       95.24     10.01 o 
  -8  -2  12        0.41       -0.20      2.33 o 
  -7  -2  12        0.11        0.79      2.92 o 
  -6  -2  12       42.32       38.08      5.05 o 
  -5  -2  12       56.81       57.42      5.41 o 
  -4  -2  12      214.74      202.11      8.59 o 
  -3  -2  12       28.62       25.65      4.18 o 
  -2  -2  12       21.93       21.07      3.85 o 
  -1  -2  12       62.24       49.75      5.98 o 
   0  -2  12       36.06       29.72      5.81 o 
   1  -2  12       13.15       14.72      3.84 o 
   2  -2  12        0.02       -1.48      2.88 o 
   3  -2  12        1.17        3.59      3.49 o 
   4  -2  12        4.72        8.16      3.87 o 
   5  -2  12        7.42        0.70      3.65 o 
 -13  -1  12        1.23        8.58      6.28 o 
 -12  -1  12       35.86       51.49      8.88 o 
 -11  -1  12       60.91       60.18      8.73 o 
 -10  -1  12        7.67        4.91      4.79 o 
  -9  -1  12       13.32        4.06      4.44 o 
  -8  -1  12      490.96      432.93     21.00 o 
  -7  -1  12       96.98      100.68      6.91 o 
  -6  -1  12      232.95      214.68     11.42 o 
  -5  -1  12      109.16      110.97      7.11 o 
  -4  -1  12        3.51        1.53      2.84 o 
  -3  -1  12       28.32       27.41      4.30 o 
  -2  -1  12       77.34       77.14      6.34 o 
  -1  -1  12       24.08       19.36      4.09 o 
   0  -1  12       18.56        5.22      3.15 o 
   1  -1  12       49.89       41.64      5.63 o 
   2  -1  12        4.93        7.02      3.79 o 
   3  -1  12        7.73        6.14      3.89 o 
   4  -1  12        5.52        7.00      4.37 o 
 -12   0  12       25.46       22.88      7.10 o 
 -11   0  12      180.69      194.53     13.34 o 
 -10   0  12        2.96       -0.90      9.05 o 
  -9   0  12        2.40       -1.17      4.33 o 
  -8   0  12        7.41        8.87      3.51 o 
  -7   0  12        1.09        4.14      3.25 o 
  -6   0  12      226.81      209.75      9.30 o 
  -5   0  12      360.41      339.64     11.80 o 
  -4   0  12       71.66       70.39      6.27 o 
  -3   0  12       83.46       84.07      6.87 o 
  -2   0  12      174.25      171.87      8.87 o 
  -1   0  12       54.06       51.52      6.00 o 
   0   0  12       37.77       23.28      5.82 o 
   1   0  12       13.26        9.15      3.86 o 
   2   0  12        2.52        3.46      3.68 o 
   3   0  12       27.79       27.63      5.83 o 
   4   0  12       16.77       17.08      9.03 o 
 -12   1  12       25.65       24.05      7.56 o 
 -11   1  12       10.62        6.67      5.97 o 
 -10   1  12       23.13       23.35      6.78 o 
  -9   1  12       43.73       51.61      8.00 o 
  -8   1  12        7.74        3.70      3.62 o 
  -7   1  12       56.11       65.57      6.44 o 
  -6   1  12      621.61      664.16     17.39 o 
  -5   1  12       69.67       73.13      6.70 o 
  -4   1  12       47.73       50.30      5.73 o 
  -3   1  12        0.01       -2.65      2.65 o 
  -2   1  12       73.90       70.51      6.73 o 
  -1   1  12        4.69        6.63      3.47 o 
   0   1  12       24.80       20.87      4.67 o 
   1   1  12        9.99        7.76      5.42 o 
   2   1  12        4.61        9.25      4.02 o 
   3   1  12       13.82        1.14      4.01 o 
 -12   2  12       15.34       15.93     10.05 o 
 -11   2  12        9.57       19.11      8.92 o 
 -10   2  12        1.88        4.43      5.40 o 
  -9   2  12        6.15        1.66      5.39 o 
  -8   2  12      166.07      163.99      9.22 o 
  -7   2  12      157.02      168.11      9.31 o 
  -6   2  12       21.33       23.96      4.90 o 
  -5   2  12        0.89       -1.51      3.41 o 
  -4   2  12        3.48        1.37      2.95 o 
  -3   2  12       27.29       23.44      4.70 o 
  -2   2  12       14.61       17.33      4.37 o 
  -1   2  12       41.66       33.91      5.66 o 
   0   2  12        1.67        3.33      3.74 o 
   1   2  12       20.65       22.10      5.29 o 
   2   2  12        0.06        0.70      3.70 o 
 -11   3  12        8.00       10.97      6.56 o 
 -10   3  12        0.04       -3.00      5.31 o 
  -9   3  12       29.51       31.32     10.20 o 
  -8   3  12        0.45        2.96      3.86 o 
  -7   3  12       17.04       16.96      4.81 o 
  -6   3  12       48.01       47.03      6.21 o 
  -5   3  12       20.11       19.71      4.87 o 
  -4   3  12       39.17       45.30      7.71 o 
  -3   3  12        0.00        3.29      4.72 o 
  -2   3  12        9.16       10.54      4.49 o 
  -1   3  12        3.32        0.84      3.75 o 
   0   3  12        0.85        0.45      4.04 o 
 -10   4  12        3.30       -7.92      7.92 o 
  -9   4  12        3.42       -0.77      5.58 o 
  -8   4  12       25.19       23.12      8.33 o 
  -7   4  12      122.38      142.68      9.51 o 
  -6   4  12        2.24       -3.56      3.56 o 
  -5   4  12        0.96       -3.25      3.25 o 
  -4   4  12        8.10        7.93      4.36 o 
  -3   4  12        4.19        6.16      4.31 o 
  -2   4  12       17.32       16.19      5.60 o 
  -1   4  12       24.78       22.68      5.51 o 
  -7   5  12        2.23       -4.97      6.26 o 
  -6   5  12        3.28       -1.43      4.13 o 
  -5   5  12        4.95       -1.79      4.04 o 
  -4   5  12       30.29       32.59      6.29 o 
  -5 -14  13        7.86        9.54      6.60 o 
  -4 -14  13      105.62      105.87     10.86 o 
  -3 -14  13        0.00        0.49      3.90 o 
  -2 -14  13      103.50      119.59     13.25 o 
  -1 -14  13      196.76      237.06     20.62 o 
   0 -14  13       18.19        7.59      4.54 o 
   1 -14  13        0.12        1.77      4.08 o 
   2 -14  13        0.08        4.13      6.35 o 
  -6 -13  13      186.10      227.61     12.94 o 
  -5 -13  13        2.01       -0.33      7.84 o 
  -4 -13  13       51.25       68.15     21.15 o 
  -3 -13  13       11.66       11.84      4.29 o 
  -2 -13  13      193.97      211.94     20.13 o 
  -1 -13  13       30.28       21.61      4.42 o 
   0 -13  13       43.32       48.79      6.08 o 
   1 -13  13        1.17        4.09      5.65 o 
   2 -13  13       12.53       13.58      6.23 o 
   3 -13  13        0.74        2.52      3.40 o 
  -7 -12  13        3.53       -0.55      4.22 o 
  -6 -12  13       23.67       28.55      8.63 o 
  -5 -12  13        3.95        4.41     11.29 o 
  -4 -12  13       43.62       44.43      6.98 o 
  -3 -12  13       32.04       35.81      5.10 o 
  -2 -12  13       33.69       35.98      5.57 o 
  -1 -12  13       26.16       27.95      4.58 o 
   0 -12  13        1.51        4.42      3.14 o 
   1 -12  13        0.14        2.83      3.14 o 
   2 -12  13       20.27       24.26      4.74 o 
   3 -12  13        1.03        1.54      2.98 o 
   4 -12  13      196.53      251.63     11.52 o 
  -9 -11  13       15.09       13.87      5.53 o 
  -8 -11  13        0.04       -2.22      4.17 o 
  -7 -11  13        7.79        4.72      3.76 o 
  -6 -11  13      147.80      130.69      9.76 o 
  -5 -11  13       82.82       90.67      8.45 o 
  -4 -11  13        0.01       -1.37      3.41 o 
  -3 -11  13      212.92      215.50     19.21 o 
  -2 -11  13       28.06       26.20      4.35 o 
  -1 -11  13       29.70       35.87      4.98 o 
   0 -11  13        2.33        0.82      2.80 o 
   1 -11  13       46.90       44.88      5.55 o 
   2 -11  13        1.89       -1.55      2.57 o 
   3 -11  13       28.17       27.34      5.01 o 
   4 -11  13       74.71       88.43      7.73 o 
   5 -11  13       10.97       15.84      4.72 o 
 -10 -10  13        3.21       -0.77      3.90 o 
  -9 -10  13       42.42       31.27      6.55 o 
  -8 -10  13        6.07        3.96      3.78 o 
  -7 -10  13        5.89        4.48      2.84 o 
  -6 -10  13        2.06        2.94      2.38 o 
  -5 -10  13      186.46      177.50      8.62 o 
  -4 -10  13        3.06        4.12      2.32 o 
  -3 -10  13       36.01       38.29      4.86 o 
  -2 -10  13        0.48       -2.27      2.27 o 
  -1 -10  13       20.40       20.91      5.71 o 
   0 -10  13       15.19       10.85      5.99 o 
   1 -10  13        6.98        8.37      3.14 o 
   2 -10  13        5.34        4.38      3.64 o 
   3 -10  13        0.00       -1.88      2.79 o 
   4 -10  13       50.09       63.33     12.78 o 
   5 -10  13        0.11        0.64      4.21 o 
 -10  -9  13       45.72       42.45      7.48 o 
  -9  -9  13        0.14        0.96      3.59 o 
  -8  -9  13       65.61       66.76     14.80 o 
  -7  -9  13        7.87        6.33      2.76 o 
  -6  -9  13        7.79        3.21      2.33 o 
  -5  -9  13        1.91        3.52      2.22 o 
  -4  -9  13        7.35       11.01      2.82 o 
  -3  -9  13       26.81       28.09      4.92 o 
  -2  -9  13       79.41       86.02      6.49 o 
  -1  -9  13       34.88       37.85      5.55 o 
   0  -9  13       37.07       33.97      4.67 o 
   1  -9  13      158.04      212.75     17.04 o 
   2  -9  13        0.13        1.25      2.75 o 
   3  -9  13       17.26       17.27      5.13 o 
   4  -9  13        0.11        2.51      4.33 o 
   5  -9  13        0.12        5.06      5.79 o 
 -11  -8  13        4.60        7.50      5.03 o 
 -10  -8  13       32.94       47.70      7.69 o 
  -9  -8  13       26.40       22.59      5.84 o 
  -8  -8  13        0.21       -2.66      2.66 o 
  -7  -8  13        6.61        3.99      2.86 o 
  -6  -8  13       17.58       19.38      3.22 o 
  -5  -8  13      212.11      218.92      9.89 o 
  -4  -8  13        2.17        5.86      2.48 o 
  -3  -8  13        4.16        4.60      2.36 o 
  -2  -8  13       24.30       21.70      3.38 o 
  -1  -8  13      121.97      117.57      6.17 o 
   0  -8  13        6.37        3.28      2.20 o 
   1  -8  13       11.66       11.05      4.28 o 
   2  -8  13        1.65        2.17      2.75 o 
   3  -8  13       11.33        6.84      3.43 o 
   4  -8  13       75.81      114.15     16.06 o 
   5  -8  13        0.99        1.16      4.44 o 
 -11  -7  13      108.60      115.59     10.87 o 
 -10  -7  13       51.29       74.11      8.88 o 
  -9  -7  13        5.60       -0.49      4.32 o 
  -8  -7  13        0.13       -2.41      2.81 o 
  -7  -7  13       32.42       29.57      3.77 o 
  -6  -7  13        0.21        0.19      2.15 o 
  -5  -7  13       24.30       21.18      3.23 o 
  -4  -7  13        5.81        2.48      2.67 o 
  -3  -7  13       58.18       55.38      5.16 o 
  -2  -7  13       91.16       81.08      5.96 o 
  -1  -7  13       41.24       29.26      5.80 o 
   0  -7  13       84.53      110.50      9.02 o 
   1  -7  13      110.32      109.54     11.88 o 
   2  -7  13       17.67       10.44      9.54 o 
   3  -7  13       12.08       10.86      4.65 o 
   4  -7  13        2.68        6.03      4.80 o 
   5  -7  13        7.64        8.43      6.62 o 
 -12  -6  13        0.30       -4.35      4.35 o 
 -11  -6  13       15.09       10.05      4.87 o 
 -10  -6  13        0.67        1.37      3.96 o 
  -9  -6  13       25.31       23.12      5.40 o 
  -8  -6  13       59.51       67.05      7.51 o 
  -7  -6  13        9.54        8.21      2.60 o 
  -6  -6  13       25.99       34.01      4.39 o 
  -5  -6  13       90.58       78.87      5.77 o 
  -4  -6  13       41.10       31.06      4.15 o 
  -3  -6  13       64.01       61.23      8.20 o 
  -2  -6  13       16.64       15.28      4.63 o 
  -1  -6  13        1.01        1.76      3.19 o 
   0  -6  13      886.49      969.65     26.94 o 
   1  -6  13      134.75      134.94     10.28 o 
   2  -6  13        0.16        3.69      3.98 o 
   3  -6  13       17.25       10.15      5.07 o 
   4  -6  13       81.95      100.11     10.01 o 
   5  -6  13       10.59       11.94      6.28 o 
 -12  -5  13        5.40        6.50     10.46 o 
 -11  -5  13       10.20       12.31     10.93 o 
 -10  -5  13        3.35        3.50      4.51 o 
  -9  -5  13        7.13       12.08     11.74 o 
  -8  -5  13        2.89        2.57      3.39 o 
  -7  -5  13        9.48        7.99      3.05 o 
  -6  -5  13       64.88       52.17      6.24 o 
  -5  -5  13      122.03      122.84      5.84 o 
  -4  -5  13       19.78       12.93      3.37 o 
  -3  -5  13      226.76      199.68      8.55 o 
  -2  -5  13        0.00        1.24      2.55 o 
  -1  -5  13       47.86       46.23      5.14 o 
   0  -5  13      145.23      164.24      8.63 o 
   1  -5  13        2.46        0.04      2.84 o 
   2  -5  13       72.80       85.56      7.10 o 
   3  -5  13        8.93        5.76      3.60 o 
   4  -5  13      100.38      102.81      9.27 o 
   5  -5  13      192.97      187.02     31.52 o 
 -12  -4  13       16.93       19.25      5.36 o 
 -11  -4  13        0.00       -0.15      3.39 o 
 -10  -4  13       44.52       40.13      6.05 o 
  -9  -4  13        0.03        3.02      2.99 o 
  -8  -4  13        2.07        1.75      2.44 o 
  -7  -4  13        1.46        4.50      2.78 o 
  -6  -4  13       48.49       51.29      5.12 o 
  -5  -4  13       13.75        4.71      4.36 o 
  -4  -4  13       94.22       91.38      8.22 o 
  -3  -4  13      149.69      137.44      9.76 o 
  -2  -4  13        4.31        8.76      3.92 o 
  -1  -4  13        0.36        0.11      2.63 o 
   0  -4  13       18.31       18.66      4.14 o 
   1  -4  13       76.41       77.72     11.11 o 
   2  -4  13       39.71       36.34      5.40 o 
   3  -4  13        0.71        6.00      3.78 o 
   4  -4  13       36.71       46.75      6.57 o 
 -12  -3  13        5.70        4.06      6.84 o 
 -11  -3  13        0.00        2.31      3.90 o 
 -10  -3  13       30.78       37.00      6.53 o 
  -9  -3  13       17.55       15.05      4.37 o 
  -8  -3  13        9.43       15.59      3.05 o 
  -7  -3  13       79.64       70.65      6.08 o 
  -6  -3  13        0.41        6.41      3.24 o 
  -5  -3  13      343.15      345.18     11.65 o 
  -4  -3  13      150.69      149.93      9.69 o 
  -3  -3  13        7.58        7.11      3.30 o 
  -2  -3  13        0.63        1.38      2.65 o 
  -1  -3  13       27.06       31.29      4.94 o 
   0  -3  13      126.06      152.93      8.82 o 
   1  -3  13        0.41        3.94      3.28 o 
   2  -3  13        4.66        5.28      3.64 o 
   3  -3  13        1.46        0.19      3.68 o 
   4  -3  13      112.24      137.42      9.66 o 
 -12  -2  13       15.30       22.70      7.22 o 
 -11  -2  13        9.21       -1.33      5.25 o 
 -10  -2  13       38.99       40.04     10.35 o 
  -9  -2  13       15.32        7.50      5.06 o 
  -8  -2  13        3.80        4.65      3.44 o 
  -7  -2  13       32.57       29.91      4.78 o 
  -6  -2  13        6.69        1.59      3.03 o 
  -5  -2  13       12.31       11.01      3.70 o 
  -4  -2  13       23.13       20.71      4.25 o 
  -3  -2  13       74.29       83.65      6.65 o 
  -2  -2  13        1.62        3.51      3.01 o 
  -1  -2  13        0.81       -1.10      4.21 o 
   0  -2  13       20.04       31.02      6.21 o 
   1  -2  13        4.55        6.78      3.69 o 
   2  -2  13        0.97        4.13      3.58 o 
   3  -2  13        6.68        5.49      4.18 o 
 -12  -1  13        2.64        3.47      5.77 o 
 -11  -1  13       31.36       38.56     16.04 o 
 -10  -1  13        0.90        3.38      5.08 o 
  -9  -1  13        2.08        4.91     11.63 o 
  -8  -1  13       45.29       39.15      5.50 o 
  -7  -1  13       94.19      109.57      7.54 o 
  -6  -1  13       60.42       65.37      6.32 o 
  -5  -1  13       25.42       26.74      4.68 o 
  -4  -1  13      138.90      126.90      9.55 o 
  -3  -1  13        8.61        8.40      3.38 o 
  -2  -1  13        2.63        2.21      3.09 o 
  -1  -1  13        3.69        9.63      4.16 o 
   0  -1  13       13.65       10.78      5.14 o 
   1  -1  13        0.49       -1.05      2.92 o 
   2  -1  13        0.82        3.53      3.59 o 
   3  -1  13       41.85       58.58     10.15 o 
 -11   0  13       10.97       10.18      6.22 o 
 -10   0  13      104.14      116.11     10.97 o 
  -9   0  13       18.24        1.29      6.22 o 
  -8   0  13       84.24       87.80      7.35 o 
  -7   0  13      383.93      368.05     13.00 o 
  -6   0  13       72.61       65.28      6.61 o 
  -5   0  13       21.72       22.71      4.72 o 
  -4   0  13       12.30       15.25      3.97 o 
  -3   0  13        6.59        8.49      3.87 o 
  -2   0  13       47.33       63.63      6.78 o 
  -1   0  13        0.82       -1.63      3.28 o 
   0   0  13       15.16       30.92      5.45 o 
   1   0  13        4.64        3.41      3.79 o 
   2   0  13       46.69       52.96      7.15 o 
 -11   1  13       30.15       30.21      8.25 o 
 -10   1  13       50.76       57.42     11.74 o 
  -9   1  13        1.77       -1.87      5.09 o 
  -8   1  13       29.04       28.78      5.22 o 
  -7   1  13      275.95      299.09     11.96 o 
  -6   1  13       98.30      104.13      9.19 o 
  -5   1  13      118.20      120.40     11.71 o 
  -4   1  13       25.30       23.72      5.79 o 
  -3   1  13        0.53        0.97      3.38 o 
  -2   1  13       12.10       12.65      4.30 o 
  -1   1  13       61.30       64.42      7.30 o 
   0   1  13       13.40       14.33      4.42 o 
   1   1  13        1.44       -3.39      3.63 o 
 -10   2  13        7.34        7.61      7.13 o 
  -9   2  13       53.96       37.91      8.22 o 
  -8   2  13       17.14       15.78      4.76 o 
  -7   2  13      182.87      217.38     25.73 o 
  -6   2  13        8.54        7.60      4.43 o 
  -5   2  13       24.06       13.85      4.54 o 
  -4   2  13       13.36        9.64      4.39 o 
  -3   2  13       10.95        7.28      4.29 o 
  -2   2  13       37.44       34.17      6.04 o 
  -1   2  13       88.56       83.07      8.33 o 
   0   2  13        1.64        6.09      8.22 o 
  -9   3  13        5.94        8.74      8.86 o 
  -8   3  13       37.32       40.54      9.56 o 
  -7   3  13        1.24        4.05      4.33 o 
  -6   3  13       77.31       81.99      8.08 o 
  -5   3  13        0.78       -0.25      3.81 o 
  -4   3  13        0.01        3.92      4.23 o 
  -3   3  13       29.76       20.40      5.49 o 
  -2   3  13       24.21       13.29      6.09 o 
  -3 -14  14        4.31        1.74      4.14 o 
  -2 -14  14        0.14        0.62      3.99 o 
  -1 -14  14        3.89        7.24      4.71 o 
   0 -14  14        0.11        0.38      4.47 o 
  -5 -13  14       25.91       15.00      5.25 o 
  -4 -13  14       51.55       42.67     10.54 o 
  -3 -13  14       27.77       33.53      8.65 o 
  -2 -13  14       28.58       40.79      6.00 o 
  -1 -13  14       65.49       82.11     13.26 o 
   0 -13  14       80.22       80.09      8.35 o 
   1 -13  14        4.13       -1.80      3.07 o 
   2 -13  14        0.09        1.05      3.36 o 
  -7 -12  14      324.64      345.16     22.19 o 
  -6 -12  14       42.99       27.72      6.01 o 
  -5 -12  14       45.07       47.24      5.84 o 
  -4 -12  14       12.21        8.45      5.09 o 
  -3 -12  14       74.14       84.40     11.12 o 
  -2 -12  14        4.69        4.76      3.42 o 
  -1 -12  14        9.11        4.26      3.18 o 
   0 -12  14        4.07        0.69      2.92 o 
   1 -12  14        1.60        4.69      3.57 o 
   2 -12  14        4.27        7.90      3.93 o 
   3 -12  14       84.12       99.33     10.90 o 
  -8 -11  14      117.41      106.41     13.80 o 
  -7 -11  14      102.78      126.26     14.14 o 
  -6 -11  14       73.83       77.19      9.88 o 
  -5 -11  14        8.82       11.61      3.69 o 
  -4 -11  14      146.55      155.27      8.92 o 
  -3 -11  14      102.24      130.91      8.45 o 
  -2 -11  14       34.17       39.10      5.34 o 
  -1 -11  14        5.94        9.90      3.52 o 
   0 -11  14        1.54        0.61      3.26 o 
   1 -11  14        2.40       -0.49      3.01 o 
   2 -11  14       80.59      112.78      8.35 o 
   3 -11  14        0.94        3.87      3.63 o 
  -9 -10  14        1.55        0.52      3.99 o 
  -8 -10  14        0.06        0.15      4.20 o 
  -7 -10  14        4.03        0.47      2.61 o 
  -6 -10  14       32.00       27.54      4.05 o 
  -5 -10  14       24.77       41.91      4.58 o 
  -4 -10  14        0.81       -0.23      2.10 o 
  -3 -10  14       31.69       25.93      4.37 o 
  -2 -10  14       10.90       17.01      4.11 o 
  -1 -10  14       11.04       11.04      3.45 o 
   0 -10  14       62.81       68.40      9.20 o 
   1 -10  14        6.29        1.07      2.98 o 
   2 -10  14       13.34       17.84      5.79 o 
   3 -10  14       20.68       22.88      5.90 o 
   4 -10  14        1.49        0.14      4.02 o 
 -10  -9  14        2.76        2.88      4.24 o 
  -9  -9  14        5.52        2.20      5.81 o 
  -8  -9  14      116.72      150.72     10.94 o 
  -7  -9  14        1.17        1.86      2.38 o 
  -6  -9  14       12.94       12.41      3.08 o 
  -5  -9  14       89.74       96.33      5.97 o 
  -4  -9  14        3.15        1.96      2.24 o 
  -3  -9  14       13.97       13.29      4.96 o 
  -2  -9  14       30.60       26.85      5.62 o 
  -1  -9  14        0.15        3.40      2.49 o 
   0  -9  14       22.70       20.40      4.13 o 
   1  -9  14       14.04       13.26      5.04 o 
   2  -9  14        0.18        5.24      4.30 o 
   3  -9  14       10.89        6.12      4.92 o 
   4  -9  14       14.58        2.59      4.78 o 
 -10  -8  14       60.46       55.32      8.25 o 
  -9  -8  14       27.06       41.60     13.67 o 
  -8  -8  14        2.87       -2.03      3.98 o 
  -7  -8  14        0.56        1.47      2.53 o 
  -6  -8  14       79.24       89.40      5.79 o 
  -5  -8  14       85.29       94.81      5.85 o 
  -4  -8  14       18.27       11.96      3.04 o 
  -3  -8  14       23.51       23.65      3.61 o 
  -2  -8  14      111.96      107.27      6.27 o 
  -1  -8  14      102.64      101.91      9.80 o 
   0  -8  14        1.97        3.02      4.17 o 
   1  -8  14       79.42      103.41     27.35 o 
   2  -8  14        1.34        2.09      4.10 o 
   3  -8  14        7.51       10.20      4.91 o 
   4  -8  14       34.54       45.79      9.35 o 
 -11  -7  14       13.09       25.67      6.82 o 
 -10  -7  14        1.32       -1.33      4.00 o 
  -9  -7  14       22.06       15.36      4.97 o 
  -8  -7  14        1.42        0.57      3.58 o 
  -7  -7  14       13.31       16.35      3.34 o 
  -6  -7  14        8.18       11.16      2.85 o 
  -5  -7  14       18.15       13.21      3.46 o 
  -4  -7  14       28.15       26.84      7.85 o 
  -3  -7  14       19.78       33.98     11.39 o 
  -2  -7  14        4.19        9.03      4.18 o 
  -1  -7  14       18.27       24.50      5.65 o 
   0  -7  14       49.14       44.23     14.72 o 
   1  -7  14        8.08        7.00      8.09 o 
   2  -7  14       16.76       20.68      5.84 o 
   3  -7  14        4.95        3.02      4.73 o 
   4  -7  14        9.95        7.81      5.21 o 
 -11  -6  14      110.32      130.00     19.10 o 
 -10  -6  14      173.94      205.07     13.13 o 
  -9  -6  14       20.14       32.53      6.23 o 
  -8  -6  14        2.75       -0.05      3.44 o 
  -7  -6  14        0.27        1.69      2.75 o 
  -6  -6  14       56.85       57.39      5.50 o 
  -5  -6  14       29.25       24.80      4.05 o 
  -4  -6  14      183.04      209.78     11.72 o 
  -3  -6  14        1.11       -1.51      3.50 o 
  -2  -6  14       22.76       20.82      5.39 o 
  -1  -6  14      260.71      267.26     13.52 o 
   0  -6  14       25.09       21.55      5.92 o 
   1  -6  14       20.58        7.41      4.73 o 
   2  -6  14       34.34       44.14      7.56 o 
   3  -6  14       23.56       22.75      6.48 o 
   4  -6  14        0.04        0.71      4.91 o 
 -11  -5  14       56.38       51.77      8.21 o 
 -10  -5  14       13.76       18.94      5.57 o 
  -9  -5  14       63.54       65.00     11.08 o 
  -8  -5  14        5.77        7.19      4.37 o 
  -7  -5  14        1.35        1.19      2.56 o 
  -6  -5  14        5.71       -1.24      3.77 o 
  -5  -5  14        7.35        8.24      4.43 o 
  -4  -5  14      134.03      141.25     17.76 o 
  -3  -5  14        5.25       10.50      4.55 o 
  -2  -5  14        1.35        4.07      6.35 o 
  -1  -5  14       31.18       28.33      6.39 o 
   0  -5  14      267.78      325.60     15.63 o 
   1  -5  14      414.64      380.27     17.09 o 
   2  -5  14      240.35      283.05     26.79 o 
   3  -5  14      115.25      169.75     12.79 o 
 -11  -4  14        2.57       -3.45      3.45 o 
 -10  -4  14        1.54       -0.10      3.36 o 
  -9  -4  14        8.41        8.67      4.02 o 
  -8  -4  14       85.65       98.52      9.16 o 
  -7  -4  14       26.54       21.46      4.52 o 
  -6  -4  14        0.73       -0.26      2.99 o 
  -5  -4  14        0.36        0.44      2.89 o 
  -4  -4  14        3.19        5.21      3.23 o 
  -3  -4  14      144.45      165.39      8.59 o 
  -2  -4  14        0.45        3.32      3.24 o 
  -1  -4  14       15.97       14.92      4.02 o 
   0  -4  14        6.55        6.86      3.75 o 
   1  -4  14      152.54      157.52     11.38 o 
   2  -4  14        2.62        0.42      3.68 o 
   3  -4  14        2.79        5.59      4.34 o 
 -11  -3  14        4.31        4.71      4.19 o 
 -10  -3  14       12.06       13.12      6.15 o 
  -9  -3  14        5.12        3.57      4.86 o 
  -8  -3  14        7.17       10.31      4.09 o 
  -7  -3  14       38.82       46.43      8.98 o 
  -6  -3  14       43.10       28.44      5.03 o 
  -5  -3  14      324.88      321.03     11.72 o 
  -4  -3  14      120.46      113.92     16.11 o 
  -3  -3  14       23.76       17.24      4.10 o 
  -2  -3  14       33.71       37.58      5.38 o 
  -1  -3  14        3.14        4.92      3.61 o 
   0  -3  14       14.89       16.72      4.65 o 
   1  -3  14        1.37        8.77      4.07 o 
   2  -3  14       15.43       14.05      4.75 o 
 -11  -2  14        0.26        1.51     10.71 o 
 -10  -2  14       36.76       32.50      7.73 o 
  -9  -2  14        1.54        2.24      5.52 o 
  -8  -2  14       38.27       23.19      4.86 o 
  -7  -2  14       12.43        6.46      3.64 o 
  -6  -2  14       10.14        8.30      3.82 o 
  -5  -2  14        0.46       -0.27      2.92 o 
  -4  -2  14        0.00        0.55      4.32 o 
  -3  -2  14       25.41       21.56      4.66 o 
  -2  -2  14       10.61        8.68      3.75 o 
  -1  -2  14        0.82        5.02      3.66 o 
   0  -2  14        0.38        2.63      3.58 o 
   1  -2  14        8.25       13.37      4.56 o 
   2  -2  14        0.07        2.69      4.04 o 
 -11  -1  14        5.99        0.82      9.67 o 
 -10  -1  14        1.20       -0.90      5.30 o 
  -9  -1  14       31.42       33.44      7.39 o 
  -8  -1  14        8.03        8.10      4.12 o 
  -7  -1  14        4.19        0.84      3.50 o 
  -6  -1  14        2.06        0.67      3.36 o 
  -5  -1  14       54.91       63.38      6.96 o 
  -4  -1  14       73.92       93.77     11.26 o 
  -3  -1  14      111.95      134.82      8.93 o 
  -2  -1  14        9.32       14.93      4.47 o 
  -1  -1  14        1.37        3.12      3.70 o 
   0  -1  14       30.03       40.37     10.15 o 
   1  -1  14       33.04       33.40      6.61 o 
 -10   0  14        0.03       -0.50      4.88 o 
  -9   0  14        1.12       -3.85      5.32 o 
  -8   0  14      134.94      123.81      8.87 o 
  -7   0  14       31.40       34.89      7.60 o 
  -6   0  14       11.82        8.18      4.38 o 
  -5   0  14       86.51       80.73      7.43 o 
  -4   0  14        2.75        0.67      3.59 o 
  -3   0  14       26.30       17.79      4.88 o 
  -2   0  14       38.59       40.24      6.17 o 
  -1   0  14        0.03       -1.29      3.33 o 
   0   0  14        0.05       -1.81      3.79 o 
  -9   1  14        1.06       -3.67      4.92 o 
  -8   1  14        1.08       -2.89      5.12 o 
  -7   1  14       66.39       62.90      7.40 o 
  -6   1  14      155.24      183.30     10.43 o 
  -5   1  14        8.57        2.89      4.05 o 
  -4   1  14       10.64        3.31      4.12 o 
  -3   1  14       57.33       59.84      7.34 o 
  -2   1  14       15.48       18.85      5.20 o 
  -7   2  14        2.13       -1.24      4.17 o 
  -6   2  14      263.92      251.52     12.36 o 
  -5   2  14       11.76        6.10      4.62 o 
  -4   2  14        1.40       -0.21      4.03 o 
  -3 -13  15       25.80       34.29      5.66 o 
  -2 -13  15      117.18      158.44     17.83 o 
  -1 -13  15      146.70      189.45     17.33 o 
  -6 -12  15       83.25      105.02     11.59 o 
  -5 -12  15       27.56       29.64      5.10 o 
  -4 -12  15       14.02       10.37      5.73 o 
  -3 -12  15        0.74        1.39      3.25 o 
  -2 -12  15      143.60      162.35      9.79 o 
  -1 -12  15        2.92        0.38      3.37 o 
   0 -12  15       40.78       27.02      5.40 o 
   1 -12  15        0.00        2.74      3.65 o 
  -7 -11  15       28.00       18.75      6.94 o 
  -6 -11  15       93.13       94.65      8.00 o 
  -5 -11  15       17.18       11.83      3.88 o 
  -4 -11  15       27.69       22.06      4.54 o 
  -3 -11  15       30.13       30.35      5.23 o 
  -2 -11  15       93.72       91.68      7.65 o 
  -1 -11  15        6.45       -1.63      3.18 o 
   0 -11  15       15.70        8.64      3.89 o 
   1 -11  15       15.95       16.91      5.71 o 
  -8 -10  15       11.96        5.05      6.60 o 
  -7 -10  15       11.84       11.96      3.54 o 
  -6 -10  15       12.84       23.43      4.20 o 
  -5 -10  15      130.02      132.97      7.24 o 
  -4 -10  15        0.16        4.47      3.11 o 
  -3 -10  15      120.95      138.05      8.76 o 
  -2 -10  15        9.01       10.82      3.77 o 
  -1 -10  15        0.15       -0.37      2.75 o 
   0 -10  15        1.42        6.30      4.43 o 
   1 -10  15        6.56        4.35      4.61 o 
   2 -10  15        0.80        4.51      4.79 o 
  -9  -9  15        0.22        0.97      3.99 o 
  -8  -9  15        5.62        3.12      4.17 o 
  -7  -9  15       29.26       24.49      4.16 o 
  -6  -9  15       14.36       14.46      3.30 o 
  -5  -9  15      141.38      137.93     12.99 o 
  -4  -9  15       45.42       46.27      4.92 o 
  -3  -9  15        2.34        4.23      2.88 o 
  -2  -9  15        0.05       -1.09      3.06 o 
  -1  -9  15       26.32       26.97      5.28 o 
   0  -9  15        1.93        7.20      6.20 o 
   1  -9  15       18.48       13.33      5.53 o 
   2  -9  15        0.20        0.56      4.38 o 
  -9  -8  15       24.52       25.19      6.22 o 
  -8  -8  15       29.33       20.78      5.65 o 
  -7  -8  15        0.19        2.90      2.73 o 
  -6  -8  15       14.53        9.51      3.08 o 
  -5  -8  15        3.74       -2.50      2.50 o 
  -4  -8  15       37.52       39.82      6.27 o 
  -3  -8  15        3.83        8.28      3.68 o 
  -2  -8  15        3.97        2.34      4.21 o 
  -1  -8  15       67.65       56.29      7.83 o 
   0  -8  15        1.84        1.24      4.30 o 
   1  -8  15        2.73        3.12      4.26 o 
   2  -8  15        2.42        4.85      5.06 o 
 -10  -7  15      148.97      192.29     13.07 o 
  -9  -7  15        5.21       16.99      6.71 o 
  -8  -7  15        4.88        7.19      4.29 o 
  -7  -7  15        2.88        5.32      2.88 o 
  -6  -7  15        3.53        1.62      2.64 o 
  -5  -7  15       58.60       47.37      8.33 o 
  -4  -7  15       89.55       85.89     10.07 o 
  -3  -7  15        0.61       -3.36      3.70 o 
  -2  -7  15        0.41       -1.60      3.41 o 
  -1  -7  15       23.17       16.62      5.38 o 
   0  -7  15       34.78       44.46      7.70 o 
   1  -7  15       20.32       30.85     13.91 o 
   2  -7  15        0.00       -2.86      4.21 o 
 -10  -6  15      129.88      149.47     11.55 o 
  -9  -6  15        0.35       -2.67      4.00 o 
  -8  -6  15        4.09        2.31      3.86 o 
  -7  -6  15       14.84       15.21      5.19 o 
  -6  -6  15       17.57       18.36      5.49 o 
  -5  -6  15        1.06        0.89      4.04 o 
  -4  -6  15        0.09       -1.50      3.63 o 
  -3  -6  15       10.33       10.69      5.12 o 
  -2  -6  15        0.15       -2.07      4.12 o 
  -1  -6  15       56.93       44.91      7.77 o 
   0  -6  15        4.68       10.71      5.32 o 
   1  -6  15        1.69       -2.49      3.88 o 
   2  -6  15        0.68       -4.01      4.39 o 
 -10  -5  15      155.69      180.16     12.44 o 
  -9  -5  15       34.42       35.14     11.25 o 
  -8  -5  15       32.33       27.14     10.39 o 
  -7  -5  15       53.94       56.45     17.17 o 
  -6  -5  15        6.46       10.02      4.92 o 
  -5  -5  15        0.17        0.49      4.09 o 
  -4  -5  15       52.28       46.11      7.66 o 
  -3  -5  15      258.10      262.20     25.83 o 
  -2  -5  15        7.07       -0.04      3.97 o 
  -1  -5  15        8.47        7.04      6.22 o 
   0  -5  15      319.87      391.52     18.10 o 
   1  -5  15       31.04       34.86      7.70 o 
   2  -5  15       22.43       29.62     14.33 o 
 -10  -4  15        0.93       -0.81      8.09 o 
  -9  -4  15       30.83       34.89     11.25 o 
  -8  -4  15        0.04        1.83      3.50 o 
  -7  -4  15        0.05       -3.06      3.41 o 
  -6  -4  15       12.77        7.90      3.86 o 
  -5  -4  15       16.88       19.05      4.49 o 
  -4  -4  15       50.02       33.04      5.28 o 
  -3  -4  15       21.58       15.56      4.26 o 
  -2  -4  15       37.95       38.25      5.82 o 
  -1  -4  15        7.22        0.91      3.56 o 
   0  -4  15       79.95       94.35     11.12 o 
   1  -4  15       64.18       54.71      7.03 o 
 -10  -3  15       26.67       25.79      7.41 o 
  -9  -3  15       35.32       38.14      7.75 o 
  -8  -3  15        0.52       -1.51      3.60 o 
  -7  -3  15       20.93       15.90      4.69 o 
  -6  -3  15       28.21       26.95      7.58 o 
  -5  -3  15      149.48      170.26      9.70 o 
  -4  -3  15       85.62       85.20      9.09 o 
  -3  -3  15        1.52       -3.17      4.37 o 
  -2  -3  15        0.16        2.60      3.74 o 
  -1  -3  15        5.51        7.10      4.10 o 
   0  -3  15       47.03       63.94      9.90 o 
 -10  -2  15        0.00       -5.45      7.54 o 
  -9  -2  15        1.51        2.19      8.16 o 
  -8  -2  15        0.64        3.32      4.01 o 
  -7  -2  15        7.93       11.12      4.49 o 
  -6  -2  15        5.36        8.07      4.17 o 
  -5  -2  15        9.23        2.72      3.77 o 
  -4  -2  15       23.24       22.25      5.09 o 
  -3  -2  15       21.90       28.07      5.46 o 
  -2  -2  15        0.10        0.92      3.90 o 
  -1  -2  15        6.67       13.62      4.85 o 
  -9  -1  15      106.09      102.59     11.04 o 
  -8  -1  15       31.88       26.37      5.58 o 
  -7  -1  15       35.22       32.14      5.76 o 
  -6  -1  15        5.77        2.23      3.73 o 
  -5  -1  15       64.32       59.59     10.00 o 
  -4  -1  15       58.97       52.08      6.57 o 
  -3  -1  15       22.98       22.57      5.32 o 
  -2  -1  15       12.80        9.57      5.33 o 
  -7   0  15       11.19        3.05      4.43 o 
  -6   0  15        2.91        1.87      4.16 o 
  -5   0  15        7.91        2.17      4.40 o 
  -4   0  15       42.44       40.91      6.51 o 
  -5 -11  16        3.05        0.72      3.44 o 
  -4 -11  16       53.17       59.05      7.66 o 
  -3 -11  16       14.26       15.45      4.36 o 
  -2 -11  16       27.44       35.02      5.71 o 
  -1 -11  16        0.24       -0.08      4.31 o 
  -6 -10  16        8.66       10.51      3.58 o 
  -5 -10  16      176.16      207.72     10.70 o 
  -4 -10  16       51.14       58.57      6.53 o 
  -3 -10  16       23.56       39.38      5.60 o 
  -2 -10  16       37.01       44.51      9.58 o 
  -1 -10  16       68.15       67.77     13.67 o 
   0 -10  16        1.75        4.41      4.82 o 
  -7  -9  16       11.77       11.76      3.54 o 
  -6  -9  16       36.33       42.57      8.81 o 
  -5  -9  16        1.34        1.30      2.87 o 
  -4  -9  16        0.08        2.87      3.62 o 
  -3  -9  16        0.07        4.48      3.85 o 
  -2  -9  16        9.58       15.48      4.95 o 
  -1  -9  16       48.36       69.10      7.47 o 
   0  -9  16       13.24       14.46      5.91 o 
  -8  -8  16        0.01        0.54      4.37 o 
  -7  -8  16        0.34        3.27      2.98 o 
  -6  -8  16       15.38       19.20      4.93 o 
  -5  -8  16       85.00       87.43      8.69 o 
  -4  -8  16        9.76       14.94      4.55 o 
  -3  -8  16        5.83        1.83      4.65 o 
  -2  -8  16        0.13       -1.64      4.35 o 
  -1  -8  16        0.00        0.01      4.65 o 
   0  -8  16        2.53        4.98      4.92 o 
  -8  -7  16        5.47       -5.45      7.20 o 
  -7  -7  16        7.18       13.39      4.55 o 
  -6  -7  16      146.76      172.55     20.83 o 
  -5  -7  16       20.45       18.38      5.88 o 
  -4  -7  16       18.23       16.06      5.83 o 
  -3  -7  16        5.57       14.50      5.41 o 
  -2  -7  16       45.16       52.55      8.31 o 
  -1  -7  16       33.55       24.76     16.40 o 
   0  -7  16        1.91       -1.83      4.70 o 
  -8  -6  16        7.70       12.86      9.54 o 
  -7  -6  16        2.34       -2.34      6.39 o 
  -6  -6  16        4.08        6.77      5.01 o 
  -5  -6  16       11.78       13.71      5.72 o 
  -4  -6  16        2.25       -3.62      4.44 o 
  -3  -6  16       22.01       29.14      6.96 o 
  -2  -6  16       70.75       80.51      9.94 o 
  -1  -6  16        2.78        2.46      4.54 o 
   0  -6  16       51.50       52.89      9.65 o 
  -8  -5  16       17.87       19.37      6.39 o 
  -7  -5  16        7.84        1.66      4.63 o 
  -6  -5  16       84.78       69.98      9.25 o 
  -5  -5  16       17.19       11.97      5.92 o 
  -4  -5  16       34.24       37.80      7.62 o 
  -3  -5  16       21.91       34.63     11.99 o 
  -2  -5  16       24.17       23.24      6.82 o 
  -1  -5  16       14.27       14.16      9.41 o 
  -8  -4  16       44.66       41.84      7.96 o 
  -7  -4  16        9.88        8.37      5.86 o 
  -6  -4  16       11.05       11.37     11.74 o 
  -5  -4  16        1.94        1.40      5.09 o 
  -4  -4  16       62.60       62.75      9.16 o 
  -3  -4  16       93.02      100.67     10.66 o 
  -2  -4  16       26.46       17.87      6.77 o 
  -8  -3  16        0.16       -5.75      5.75 o 
  -7  -3  16       36.11       30.76      5.98 o 
  -6  -3  16        4.90        7.61      4.38 o 
  -5  -3  16        7.37        5.17      4.37 o 
  -4  -3  16       11.16       12.10      4.72 o 
  -3  -3  16       97.92      108.17     13.74 o 
  -6  -2  16        1.36       -3.07      4.93 o 
  -5  -2  16       84.44      102.21     13.76 o 
                                                 
